# Supplementary material for: In silico microarray probe design for diagnosis of multiple pathogens
Source: BMC Genomics. 2008 Oct 21;9:496. doi: 10.1186/1471-2164-9-496 (PMC2596143; doi:10.1186/1471-2164-9-496)
Supplement: Additional file 1 — List of probes and their normalized hybridization intensities. The file contains the list of 1817 probes that were tested experimentally. The first three columns give the probe name, probe sequence, and probe length, respectively. Columns 4 through 8 provide the average normalized hybridization intensity values for B. mallei ATCC 23344, B. mallei NCTC 10229, B. pseudomallei K96243, B. pseudomallei 238, and B. thailandensis E264, respectively. The averages were computed across three chips, where each probe was replicated seven times on each chip. [file 1471-2164-9-496-S1.xls]

## Sheet: SupplimentaryTable1_normalized_
			Average normalized hybridization intensities (refer to page 16 - "Evaluation of experimental results")
Probe ID	Sequence	Length	B. mallei ATCC 23344	B. mallei NCTC 10229	B. pseudomallei K96243	B. pseudomallei 238	B. thailandensis E264
P0001	AAAGTCGGTGCCTCGTGGATATACGCTTGTTTCTT	35	0.07	0.07	2.28	0.04	0.02
P0002	CCGATATCCATCAAGGAGTTAGAGTGAGAATCTTCCTTCC	40	1.29	2.38	1.81	-0.22	-0.24
P0003	TTTCGAACACGACCGTCTCATACATCGACATTCGGG	36	0.99	1.8	0.54	1.41	-0.05
P0004	ATTGCTGACGCTTACGGCAAGTCCGTAGATTGGCTT	36	0.05	0.02	0.09	0.05	0.07
P0005	GTGAACGCAGCGAACAAGGTAAGCCAACCGACAATT	36	0.11	0.05	0.37	1.27	0.45
P0006	AAGGAGAACTGTCGAATACTGCTTCTCCACCGCAT	35	-0.01	0.01	1.51	2.17	0
P0007	ATCATTTACGGTGACTACGGGATTCGCAATCCTGCG	36	-0.1	0.01	-0.1	-0.12	-0.13
P0008	TGGGGTCGGTTTACATACGGGCGTTTTCGGACATTT	36	0.06	0.1	1.67	2.05	0.24
P0009	GGCATTGAGCGTTGAATTCGAATCTGGTCAGTGAT	35	2.73	2.47	1.62	2.55	0.22
P0010	GGTGTGCCAAATGTAATCGCGGATTAGAACAATGCG	36	1.61	2.03	1.62	2.19	0.09
P0011	ATACCGTTTCCACACCGTCAGTGGATTCCCCTTGTCAT	38	-0.01	0	3.3	-0.02	-0.03
P0012	CGACGCCTGCAATCGGATCGCGATATTCCTTATAA	35	0.2	0.28	0.98	1.41	0.43
P0013	GGGTGAGATGTTGCGACTTGACAACCCTTGCTGAAA	36	0.18	0.17	0.56	1.38	0.14
P0014	AAGTAGTGGGGAATATGCATCGATTGCGTCATCCG	35	1.32	1.67	0.84	1	0.24
P0015	AGGTAACATTCTGGTCGGGTGTGCTCGAGACTATT	35	0.27	0.26	0.25	0.24	0.24
P0016	GATTCATCTGCCGTGGGGATATCTAAAGCCGACTCT	36	0.36	0.23	0.48	0.46	1.05
P0017	CGTCGTGCTTCAGGACGGGACGCATAAAATAGGATT	36	0.68	1.51	0.32	1.34	0.06
P0018	AACGAAGGATACCAGTTCGAAGCCTGTCACGATTA	35	1.87	2.52	1.33	1.77	0.1
P0019	TAGAAGTCGTATTGGAGTGGTTCGAATTCGGTCGGG	36	2.27	2.88	1.53	2.24	0.12
P0020	CGACTATTCGTGGATTACCTTGTGCGTTCTATACGC	36	-0.14	-0.11	-0.11	-0.11	-0.12
P0021	ATATGGGACTACTCTGGTAACGGAAGCACGCATACCGT	38	0.23	0.13	0.19	0.2	0.18
P0022	CGAAATTTCACGCATGTCCACATCGGCCTTTCACGA	36	2.92	0.08	0.93	2.28	-0.09
P0023	CTCGTATGAAAAATCGCGATTTCGGACTGATGCCA	35	0.5	1.26	0.26	0.65	0.07
P0024	ATTTCGTCGAGCGACGGATCTTCAGTTATCCGAATCCGTG	40	1.5	1.82	0.37	1.15	-0.3
P0025	CGGGATAGTCAATCTGAATTCGCCGACTGATTTGCT	36	0.22	0.31	2.57	2.6	0.36
P0026	CCCCGCACCTTTCGTTAGGTAGCGTTTCAACTTCTA	36	-0.25	-0.22	2.64	-0.21	-0.27
P0027	TTTGGCGGTCGCTATGCTGATATCTTCAGTCGATTCCC	38	3.79	3.53	2.95	3.35	-0.14
P0028	TGGGGTGGAACGCACTTTATTCGAACCGCTTCAGAT	36	1.55	0.92	0.3	0.43	0.13
P0029	TTGATCGACGACGCCGTTGCCTACAAGAACGCTTTGAT	38	1.38	2.58	2.93	1.87	1.41
P0030	GCCTTTTCCAGCCGTTTGAAAGAGCCAATCGCGTAT	36	-0.05	-0.09	3.04	0.02	0.15
P0031	AAGGGAAGATAAACCTCTCCGAGCGAGCCATTGGACAT	38	0.15	0.11	0.09	0.12	0.12
P0032	ATTACGCAGGCGATGTCTAATAACGGGCAATTTCGG	36	1.43	2.13	1.12	1.67	0.07
P0033	AACCTCGATAGGAATCGGTGCGGCATCTTAGCAAGA	36	0.05	0.03	0.01	0.04	0.03
P0034	ATCAGATGCAAAGGCGGACGGTTCTCTTCTATATC	35	-0.15	0.03	-0.3	-0.21	-0.29
P0035	GTTCTTGCCGATTCCGACGAGCACCGATTGATACAT	36	2.36	0.7	1.39	2	0.24
P0036	GTTGCATATGTCCCCATGGTCCTGATTCGCCACTAT	36	2.79	2.71	2.16	2.35	0.1
P0037	ACTATGGTGAGTGCCGTTGGCCATTACGAGTTCAA	35	0.29	0.2	0.23	0.25	0.2
P0038	CTTTCTCTACGGGCGAATTATCCAACGGTGGCATA	35	0.96	1.32	0.75	0.53	0.03
P0039	ATCTCGAACTTCGGCGTTCCATGCGAAGTCGGAAAA	36	-0.25	-0.3	2.73	-0.29	-0.35
P0040	CGTCAGAAGCGACTGTTCTACACGATGAATCATCC	35	2.85	2.72	2.37	2.55	0
P0041	AGTCGCGGTCGATTACCTTGCAAGGAGTTGCAAAT	35	0.08	0.2	1.55	0.01	-0.05
P0042	ATGGTTTTTCGCGTTGGGGCGATCTCCGTCCTTTCATT	38	0.17	0.13	2.21	2.68	0.08
P0043	ACTATCAAACGCGACAGCAGTTCGTTAAGGCATGGC	36	-0.02	0	-0.05	0.02	-0.04
P0044	ACGCGTTCGCCATTCCAACTTCCATTGGACAACAGT	36	-0.14	-0.13	3.07	-0.08	-0.1
P0045	AAAAGAACGCCATATCGTGCTCATTTCCGTGTTCG	35	0.29	0.16	0.23	0.24	0.28
P0046	TACCGAATGTCTCATATGCCGATGCTTTCCAGGCGT	36	2.81	2.93	1.98	2.4	-0.17
P0047	CGCGACGATCCGATTGGTTCGAATATCGAACACAGA	36	0.71	1.39	0.46	1.17	-0.04
P0048	TTGTAGCGAATCGATTGGAGCGTGTAGGCGTTCAT	35	2.33	2.48	1.55	1.34	0.04
P0049	AACGGCCTCCTGTCGAAACGCGATTTTTCGAGTGTA	36	1.15	1.44	0.36	1.18	0.07
P0050	CGATAGGGAAACCGCTATTCCGCTTGAAATCGGCAT	36	0.68	1.67	0.17	1.1	-0.03
P0051	ACGCGTCCTTTCAACAAGCGAAAGGCGATTCAAACG	36	2.57	2.58	1.56	2.28	-0.25
P0052	ATGACTTCGGTTCCGTGAGGCAGCAATATTTCGGT	35	0.18	0.14	2.06	2.37	0.1
P0053	TCTCGCGTTGACTTTTCCGATAAGACCGAAGCCGAA	36	2.59	2.69	1.38	2.11	0.08
P0054	GGAGACACTCAAGAAACTACGGGGAACAGTATTGC	35	0.22	0.19	2.67	2.67	0.23
P0055	GCCTGTGATTATTCGATCAAGCGGTGCATCCATTCAT	37	0.04	0.06	2.48	2.54	0.02
P0056	AACCCCATCAAACCGCGAACCCGTTAAACCGAAAAG	36	2	1.21	2.95	2.97	0.35
P0057	AAAGCGTTGTTGCGACGCATTATGCTTATCAGGGGC	36	0.07	0.07	2.96	0.04	0.05
P0058	TTGTCGTGGTTCCGTCGTAATGAAGCCGCGATATGA	36	1.35	1.63	0.93	1.58	0.03
P0059	AAAAATACCCCGCGACTCACGAGTTGCCGCACTTTT	36	0.09	0.66	0.28	2.57	-0.02
P0060	TTGTGCTCGCAACTGTATTGAAGATTCGCCTGCGGCTCTT	40	1.81	2.07	0.84	1.3	-0.07
P0061	TTTCTGAACTCCTATCCACCGCTTTCCTACGCGGAT	36	1.67	2.1	1.21	1.82	-0.3
P0062	TCGATACTGCGTTCGACGGCAAGGCAAGTTCAACTT	36	0.58	1.24	-0.09	0.01	-0.03
P0063	ACGCTCGCGAGCACTGCGTTTAACTCAATTATCAT	35	-0.22	-0.22	-0.24	-0.22	-0.23
P0064	CATGGTGAAAAGCGAACTTGTCGGGTGAAATACGAG	36	0.57	1.27	0.38	0.82	0.03
P0065	CGCAGGTATCACATTTGACGAGCAAATCCACGGCTT	36	-0.02	0.06	3.6	0.05	0
P0066	ATTGGAATCAGCGGGCGTGTTGCTTCGAAACCCAAGAT	38	3.34	1.13	2.82	3.01	0.1
P0067	TCCACCTTCAATCTAGTTCGGCTTCACGCCAAGTCT	36	-0.18	-0.15	-0.14	-0.1	-0.16
P0068	CGCGTGCAATTAGTATCGTAATGCGAGGCATTTCGC	36	3.72	3.13	3.15	3.11	-0.1
P0069	CATGCCTGTGATTATTCGACCAAGCGGTGCATCCAT	36	0.03	0.03	1.9	1.92	0.04
P0070	CGCGGGCAATTTTACTCGACAAAATGGTTCCTTTTTGTCC	40	-0.17	-0.2	1.55	2.11	-0.2
P0071	ATTGGTCGTGTCGATTAGCCCACTGGGAACAACGGCAATT	40	0.08	0.06	2.24	0.05	0.04
P0072	TGGCGACTCAAATAGAACCGTGAGGCGACATTGGAT	36	-0.01	-0.03	1.75	2.48	-0.02
P0073	TTTTCTATCGGCTCGATCTGACATCGGCCGTTTTCG	36	1.06	2.05	0.57	1.51	-0.28
P0074	CATCGTGTCGTCTCAATCGCTTGATATCGTTGGCT	35	2.08	2.15	1.26	1.42	0.13
P0075	GTTCGTATACGAGCATGCTAGCGGCAACATTCCAGT	36	-0.06	0.54	2.19	-0.01	-0.03
P0076	AACCTGATTGACGAGGAGTGCGAGGCCGTTGAAATT	36	0.27	0.49	0.2	0.27	0.17
P0077	CTCCCGTCCAATTTGCACATTCTCGGCACAATGAA	35	0.36	0.11	-0.06	-0.05	0.06
P0078	CGTTCGCCCGAAGTCATTTGACACGCCGTTTTCTAA	36	2.53	2.77	1.53	2.13	0.18
P0079	ACACCCCTTGGGTTATGTTGTCGCAACGAGTTATCG	36	-0.07	-0.03	-0.09	-0.06	-0.08
P0080	GGCTCAGAACGAGCAGCCGTTAAAGTTCGATTACATCAT	39	-0.05	-0.1	3.58	-0.09	-0.11
P0081	TGGTTCCGTCGTAATGAAGCCGCGATATGAAGGAT	35	1.26	1.59	0.9	1.47	0.18
P0082	CGTCAAATCGATGTATTGTCCACCCGTCAAACCCGA	36	-0.04	-0.08	-0.1	-0.05	-0.08
P0083	AAATCGCACTATCGCGCATCAAAACGCACGAATCCG	36	0.63	2.96	1.81	0.84	-0.03
P0084	GCGAATCGACCGTGACATTGCTCGTTGGTTTAGCAT	36	0.12	2.56	1.42	1.75	0.09
P0085	AATGGCGACATGGAATATCGATAACTCGGCGGGACT	36	-0.04	-0.08	-0.11	-0.09	-0.1
P0086	GAACCTTCCGATTTCGTTCGGTATCAGGTCTAGCA	35	0.03	0.06	2.59	3.2	0.02
P0087	CCCTCCCCGATTTCGACTGAACATTGCGTAGGAAAT	36	1.1	1.87	0.87	1.08	-0.2
P0088	TTGATGGTAATGTCGTATCGGGCCGAATCACGGACA	36	0.02	0.01	0.04	0.07	0.03
P0089	ATTACTGGTAAACGCTAGGACATGCACCACACCACC	36	1.27	1.99	0.85	1.03	0.13
P0090	AGTGAGAGTGCCATAACGACCTCGCTCTAGTTGAAG	36	0.08	0.09	1.43	2.1	0.12
P0091	TGTTGAATCGGCTTCGTATCGGCTTCGTATCGGCTT	36	2.73	3.68	0.84	2.06	0.19
P0092	AAGCATGTCCGCCTTGATAAGAGCGTAAATTCCGCG	36	-0.06	-0.03	-0.03	0	-0.03
P0093	AACAGCCTTGTGGACGCCTATAATTCGGTTACGGA	35	0.15	0.15	1.81	0.21	0.22
P0094	ATGAGTTCGATGGACTTGAGACTCGAAGGACTCGA	35	0.84	1.86	0.5	1.38	0.04
P0095	ACGCCAATATCAGGGGCATAGCAAGTCATGTCGAAC	36	0.1	0.08	1.94	2.17	0.2
P0096	AATTCCAAACGCTGCGACAATTGTGATCGTCGGCA	35	-0.17	-0.16	-0.22	-0.19	-0.17
P0097	ACGAGCCGCTCAATAATGCGACGATCAGAAACTGGA	36	-0.02	0.04	2.32	2.24	0.02
P0098	AAGTATGCGACGCTGCGTTGGATGACGAACTCGATGAA	38	3.61	3.39	3.1	3.38	0.2
P0099	CGAACGAGCGGGATTTTGCTTATTCTGAAAAAAGACAGGG	40	-0.01	0.06	-0.02	0.01	-0.04
P0100	AAGCACATCCGAACTTACTATCTGACAGTCGGCGGA	36	-0.25	-0.23	-0.31	-0.27	-0.29
P0101	TTTGGAACACTTCTACGGAACCGATCGGACGACTTG	36	0.2	0.23	0.08	0.09	-0.05
P0102	GACTATCTCTTTGCGGCCTCGATAGTGCGAAATTAG	36	2.45	2.33	0.04	-0.02	-0.02
P0103	CTATCGCCGCAAAGATAGGTGTTGCATTTGCGAGA	35	0.09	0.11	2.39	2.82	0.1
P0104	ACCGTTGCTCGACTTGTTACTTGACTACAACGCGT	35	0.06	0.07	0.06	0.09	0.06
P0105	ATATGCTTCTCCGACGACCTCCAAAGTCGTCCGAAA	36	-0.38	-0.31	-0.35	-0.33	-0.35
P0106	ATTTCGATATCCTCGCTATCTTGCCCTTTCGCCAT	35	1.19	1.52	0.47	1.07	0.01
P0107	CGTCCGAAAAGGTCGTCTATTTTCATCATGAAGCGATCAC	40	-0.2	-0.23	1.86	2.47	-0.25
P0108	AATTTGTCGTTGAGCCACGACAGGCTGATCGGTTCGAGAT	40	1.05	1.45	0.55	1.17	-0.07
P0109	AAGAAACGCGGCGGTTCGATCGGATAACGAAGTGAT	36	1.29	1.55	0.14	0.86	-0.32
P0110	ACAATCTGCCCGTTTGAATCGAAACAACGGGTCAGG	36	1.57	2.12	0.4	1.06	-0.17
P0111	AGCGGGCCATCCGAACCCATTAGCATTAATTTGGT	35	0.29	0.26	0.19	0.22	0.16
P0112	GGTTTTTCGCCTCGATCTCAAATGACCGTTCTTCGG	36	0	-0.01	0	0.02	-0.01
P0113	ACGCTGCGATTTACTTATCCGAACATACTTACCCC	35	-0.13	-0.12	-0.07	-0.07	-0.14
P0114	CCGTTGCACAATCGCGGTTTTATGCTGGACCGAATT	36	0.06	0.06	3.18	3.12	0.02
P0115	CTAAATACAGAGTCGCACGGACAGGGCAAAGAACT	35	0.11	0.06	1.59	0.07	0.06
P0116	CAATCCTACGGCTACTGGCGTCGGTGCAATTGTATT	36	-0.28	-0.28	-0.29	-0.26	-0.32
P0117	GCTCGATTATCACGGCATGTCGTCACCGATATTCAAT	37	-0.05	-0.02	-0.02	2.91	-0.05
P0118	GCCGAATCTTGCGTGGTTCGACTATCTTAATCTACG	36	0.09	-0.04	3.36	3.3	-0.05
P0119	AGTTCGTATTGCTATCGAGATAGAACGCGGGGATG	35	2.62	0.23	1.45	2.24	0.22
P0120	TTCTACCTGGACTGGTTACTCGACCATCAGGCGGAATT	38	-0.05	-0.06	2.47	-0.11	-0.07
P0121	TTAATATCCGCAGGCAGGTTGTATTCTTCGGCCTTCCAGC	40	0.03	-0.02	2.78	0.05	-0.02
P0122	CTGGTGGCATTCTTCGTTAGCGTCATGTTGTCGGAT	36	0.11	0.09	0	0.03	0.07
P0123	TTCCTAACCGAGGGAATGCGACGCTTCGATAACACT	36	2.75	2.97	1.99	3.09	-0.07
P0124	CCGATCATGCTGATTTTTAACGAAGCCCCTGTTCCGTAT	39	-0.08	0	2.06	2.78	-0.14
P0125	ACGGTAAAACCGAAAGAAGGACGAACACTGTCTCG	35	1.17	1.9	1.08	2.03	0.1
P0126	TCGTGCAAATATGCCACCGTTGGATAATTCGCCCGT	36	2.46	2.97	2.29	2.35	0.16
P0127	TATCAAACGCGACAGCAGTTCGTTAAGGCATGGCTCGCTA	40	-0.1	-0.08	-0.13	-0.07	-0.13
P0128	ATACATAGGGGCGAAAATGCTGATGACCAAGCAAC	35	0.17	0.15	0.18	0.18	0.16
P0129	ATATAGGGCGTTCATCGAGACTGGAATAGGCACCAC	36	0.15	0.11	0.14	0.12	0.09
P0130	GCGACTTTACTTCGATCGGCATTTGTCTTTCACGGG	36	2.28	2.61	0.88	1.76	0.06
P0131	ATCGATTGGCAAATCCGTCCGTGCGGCATCTCTATT	36	0.01	-0.02	-0.01	0.01	-0.04
P0132	GCATGAAAGATGGACGAATCTTCGACCGTTGCCGTA	36	0.24	1.74	1.99	2.11	0.12
P0133	CCCATTGGTCCAATTGGAACGGGGCACTTATACCTA	36	-0.07	-0.05	-0.04	-0.05	-0.06
P0134	CTGCAAGCCAACGGGATACGAATACGCTCTTAACCT	36	0.04	-0.04	0.3	0.19	0.45
P0135	CGGTGACAATCATTCCACGGCTTGCCCATAATATTTC	37	0	-0.01	-0.01	0.02	-0.03
P0136	GGAATCCTTTCATTGCATCGTAAGCCAAATCGCCA	35	0.57	2.66	1.76	2.04	0.67
P0137	CGCGATAATCGTGCACCAACTTGGAAATTGGGGAT	35	1.44	1.86	0.96	1.06	0.21
P0138	CCAGTTTAACGGTATTTCTGACGGTATACGGGGAGC	36	0.15	0.15	0.18	0.16	0.17
P0139	ATACACCCCTCGACAACGGGAATTCTCAATCCCGAT	36	1.62	2.21	-0.04	1.44	-0.12
P0140	ATGGATTACGTTGCAACTTTCGTCGGATGGTGTCCC	36	-0.1	2.34	0.53	1.27	-0.12
P0141	ATCATCGCTAGTCTCGGGGTTCAATCAGACGGCACAAT	38	0.17	0.26	0.18	0.13	0.11
P0142	CTGCCGGTTGTACTTGTTCGTATAGCTCGTAATGA	35	0.11	0.86	1.29	1.21	0.13
P0143	TGCGAAAATCGCGGATGACTCGCCCACGAAATCTAT	36	-0.11	-0.11	1.34	0.43	-0.1
P0144	AACGCCTTCGTAATCCAGAGTCCCCGCTTATTTCGA	36	-0.02	-0.07	0.17	0.18	0.11
P0145	ATCGGGACAACGATTCGCTTTGCTAAGCGACGATCA	36	1.34	2.68	0.38	1.28	-0.32
P0146	AGTGATGATCGACCAAATGTTCACCGCGGAGAACT	35	-0.1	-0.1	2.91	-0.08	-0.07
P0147	TTGATCGACGACGCCGTTGCCTACAAGAACGCTTTGAT	38	1.43	2.65	3.01	1.91	1.42
P0148	AGGGAACATGAAATATATGCGAGTCGCCATGCGGAC	36	0.04	0.07	3.38	0.08	0.05
P0149	AACCGACATTCGAAACAGCATGGTCGCGAGATGAAC	36	1.72	2.4	0.88	1.97	0.07
P0150	AGTAAGTAGATGCGATCGGTAGGCAAAAGGTTGCGG	36	1.93	1.98	0.03	0.05	0.04
P0151	CGGAACATATCTATCGCCGCAAAGATAGGTGTTGC	35	0.15	0.15	2.42	2.91	0.15
P0152	CGTCAGAAAATTAGTCTATTTCGCTGCGAGCGTGATC	37	-0.07	-0.03	-0.08	-0.06	-0.11
P0153	TGGATTTGCCACATGTGCGGGACGATACTGAAAGCA	36	0.07	0.13	0.09	0.14	0.06
P0154	CAGGTAGTAATATCTCGGCATCAAACGGTTCATCGAG	37	-0.1	-0.11	-0.13	2.06	-0.12
P0155	CCTTCGGATCAACATAGGTCGGATCGAAGATGCAA	35	-0.01	0.03	-0.02	-0.01	0
P0156	ACACAATACGCCAGGTGTCGTAGATATGTCGCACCA	36	-0.01	-0.03	0.03	0.02	0.05
P0157	ACCGATTGATATTGCGGACCGTATATACGCACGGCT	36	0.02	0.03	0.09	0.13	0.02
P0158	CGGGCGTTTCATTCGGTGATATCGCCGTATCACATT	36	1.93	2.78	1.58	1.79	-0.05
P0159	AACAGCCTTTCACGCGTTATTGCGTCGAGGAACGGTTGTT	40	-0.18	-0.22	-0.23	-0.19	-0.12
P0160	GCTTGAACCGTTACGGTCGAATCAAGTGAAACGCGT	36	2.47	2.5	1.65	1.98	-0.14
P0161	TCTCTTAGAGTTCGGTCGATGCTCCGAAGTTTGTCG	36	-0.02	0.04	2.99	-0.01	-0.04
P0162	CGTCTTGAATAGATGCGGATACCTCTCCTTGTCTGG	36	0.1	0.06	0.07	0.06	0.05
P0163	CGGGTTTTCTAGTCCGAATTTCGGTGTTTCGATATGG	37	0.14	0.15	0.19	0.57	0.14
P0164	ACGATCTCATTCGAAACATGCAACTCCGCACGCTT	35	1.46	2.02	0.98	1.66	0.04
P0165	CCAATGCGTGACGGGTTTTCTAGTCTGAATTTCGG	35	0.19	0.33	0.34	0.44	0.19
P0166	TTGCAGAATTTCGCACAAGTCGACTGCGAGCACTGT	36	-0.15	-0.13	2.86	-0.11	-0.14
P0167	GTGCTGCTTACGACGCTACGCAAGCAATTAGCACAT	36	-0.08	-0.11	0.04	0.02	-0.03
P0168	GAACATCGAGTTCTCGTGGGCTATTGATTCCGTGT	35	0.25	0.25	0.21	0.24	0.25
P0169	TGTTCGACAACCTGAACGGAAAATTCCTGATCGGGC	36	1.73	2.46	0.71	1.96	-0.01
P0170	ACGGCATATACGATTACGGAAAGATCTTGCCGACG	35	0.46	0.45	3.02	0.46	0.33
P0171	AGCGATGAGAGTATGCCTCCGCAACACTCCGAAATT	36	-0.05	0.02	1.67	-0.06	-0.1
P0172	GGTTCCACCAGTATCGAAGGTCCACGATTTTTTCG	35	0.14	0.15	0.13	0.13	2.03
P0173	AAAATTGGACGAGGGCCGCTTATAGTCGAATGCACG	36	0.27	0.27	0.25	0.28	0.23
P0174	ACGGCTTCTCGCATACCCGAAAATAATCGAACGCA	35	0.6	1.02	0.32	0.74	0.09
P0175	AATCATCAGCCGATTGCCTCGAGCCGCCCGTCAAAAAAAA	40	2.84	3.19	1.22	2.21	1.3
P0176	CAGGATCTTTAAGTCGCGACTTAACGGAGTGAACG	35	-0.08	-0.07	1.15	-0.02	-0.07
P0177	ACTGCAAACAGGATCGCTCGATGTCTTGCGTAGTTC	36	1.78	2.85	0.95	2	0.07
P0178	AACCAAGGTTGGAGTGGCACTTATCGCCTAGAAAA	35	0.11	0.1	0.18	2.39	0.14
P0179	CATCTCCAGTTACTGAGGACCGTATAATCGAGTGCTT	37	-0.01	-0.03	0.03	-0.02	0
P0180	AGATGCGAGTGATTCTCGTTTAAGGCGGGGTATGGT	36	0.14	0.14	0.09	0.14	0.13
P0181	CGGTCAATCATTTGCCGAACCCTCCTGTCCTTAGTT	36	0.81	0	3.07	-0.02	-0.1
P0182	ATCCTGCCCTATTTACAGCGTCGGGGCTATGAGATT	36	-0.28	-0.27	1.66	-0.26	-0.26
P0183	ACTGACACGGATTCTTCGTCCTATAAGGTTCTGCC	35	0.1	0.09	2.38	2.65	0.13
P0184	TGCGGATTTGCCCAAGCGGAACTGTAAAGAACGACT	36	1.02	2.35	2.33	2.34	0.03
P0185	GGCTGAACTAGTTGTGTTGAAAGAAGATAAGTCGTCCGC	39	-0.05	0.01	3.15	0.12	-0.08
P0186	TGTGGTCGAACACAATTGGGCGAATCTCTTGCGTGT	36	0.02	0.04	3.31	0.02	0.01
P0187	TTCGTCGGGTCGTTAAGACGCCGAAATGCTATCGAT	36	0.64	1.33	0.27	0.79	0.02
P0188	ATCGCCTTAACCGATCTCCATTCGGGCGTTTCACGATA	38	-0.1	-0.12	0.03	0.57	-0.02
P0189	GCCGTCAATCTTCAATGAATGAAGTTTCATGGCACCC	37	-0.07	-0.06	-0.03	-0.02	-0.06
P0190	CACGCAGATGTGCGAAATTGATCCGCATTAGTATC	35	0.04	0.04	2.92	0.03	0
P0191	CGGCGGAATCACTTAGTTTTACCGTAAATGAACGCGATGA	40	-0.13	-0.12	-0.17	-0.17	-0.16
P0192	GGTTCGAACCTCGACCTCGAACATTTCGAATCTCGA	36	-0.22	-0.19	-0.19	-0.17	-0.2
P0193	AGACGAAAAACTCTCCGAGTAGCCGTTATGAGGCGT	36	-0.15	-0.14	2.88	-0.13	-0.17
P0194	ATGCAATTCACGCACCGCATTTCGCGTATCACCATG	36	0.67	1.58	0.19	0.14	-0.11
P0195	GCAAGGACATTCGTGACCGTGCGTATAGAAGATTTATGC	39	0	0.01	-0.01	3.31	-0.03
P0196	ATGTCACGACTCGGCCAGTTTATCGGTCACTTGTT	35	0.24	0.21	0.6	1.15	0.23
P0197	GACTTAGACCCGTCTTGGACGCAGGATAATAAGCGT	36	-0.01	0.04	-0.07	-0.02	-0.04
P0198	GATCGAACCGGGAAAATCATCAGTTCGATAGCGGA	35	0.13	0.59	0.16	0.32	0.08
P0199	ATGTATTTCAGGGCTACTGCGGCGAACGGTATGTT	35	0.19	0.19	3.09	0.57	0.25
P0200	GTGTTCGTTGTTTCGGGTGGTAATCGAGTAACACT	35	3.22	3.02	2.48	2.73	0.22
P0201	ATTGAAGTCTCAAAGCAGAGTTTAGACACGGCCGCG	36	0.04	0.08	0.01	0.06	0.05
P0202	CGGATCTTAACTGTGAAGCGACGGAGACGGTCTTTT	36	0.04	0.03	3.16	0.52	0
P0203	TTTGTTCGCGAACCATCGGAGGACACTAGTTGGCGAAT	38	-0.04	-0.03	1.58	1.88	-0.06
P0204	ATGTAACAACGCGGTAGAACGCTGACGGATAAACCG	36	1.24	1.36	3.07	1.1	0.24
P0205	AGCCAGCAAACGGTGTATCACTGGATTAACTCCTG	35	0.12	0.15	0.17	0.19	0.17
P0206	TTGAACATATGAAGGCTCATTGCCCGAATGATGCC	35	0	0	3.42	0.01	0.05
P0207	TCGAATTGTAGGTCGGAGAGTTCCCGCTTTCGAAGT	36	0.06	0.04	2.63	2.95	0.03
P0208	GAGTATCTCGCTTCCGTATGAAATGGCCGACTACA	35	1.78	2.06	1.39	1.63	0.24
P0209	AAATGTCGGACGAGCACATCGACACAGTCACGCGTCTTTT	40	1.09	1.04	2.54	-0.02	-0.15
P0210	ATCTCTTGAATCGCGTATTGACATTGGCGACCCGT	35	0.07	0.1	0.12	0.08	0.07
P0211	ATCCAAATCCTCGCGGTTCCTACTCGGTAACTCGAT	36	-0.11	-0.07	-0.1	-0.08	-0.09
P0212	ACAATACGCGATTCGATTCGCCAGGTCAAGGCTTT	35	1.64	1.84	1.45	1.81	0.05
P0213	ATATTTGCACGAACCCGACAGCAAATCGCCGAGCAT	36	1.85	2.15	1.13	1.69	0.79
P0214	CGTGGAATTCCGCAGGGATAACGGAGATTGGATTT	35	0.2	0.21	0.2	0.22	0.18
P0215	CGCTAGAAATTCGATTCTTGGGAACCGCAAATCGGA	36	-0.07	-0.08	3.43	-0.08	-0.06
P0216	TCGAACACTTATCGTGCCCTTACAACGACCGAAAGG	36	1.77	2.09	0.81	1.53	-0.06
P0217	TGGACAATCCGCTTTGCTCTAACGGGTGAAACGAAG	36	0.02	0.12	1.74	2.48	0.03
P0218	CCGTTTTGAACGGAATTCGGCTGAATGGAATCGAA	35	0.03	0.02	0.84	1.59	0.02
P0219	TACGCTATACGAATCGTATCGATGGTGGCCGATCAC	36	0.24	0.11	3.11	3.42	0.12
P0220	CGACATGATACGCGTGAAATCGTCACTTGCATTGTTC	37	-0.02	-0.03	2.1	2.46	-0.04
P0221	GACTGCTACTCAGCAACAATTTGGACCGTCAAGGAC	36	-0.06	-0.08	-0.08	-0.05	-0.06
P0222	AGGTTCAAGGAGTCGACGCAACACCCATCGTTATGT	36	0.03	0.02	2.18	2.11	0
P0223	AGCGGGCCCAGTTTAACGGTATTTCTGACGGTATAC	36	0.12	0.08	0.07	0.09	0.09
P0224	AATCCGAAACGAACCGTGGTAACCAACACGCTACGCTT	38	0.39	0.87	0.4	0.53	0.07
P0225	TTGGTCGTTGGTCGTTCGAGGTTCGCAATACGCAAT	36	0.92	1.75	0.51	1.69	0.46
P0226	GCAATTATAGCGACCCGTCTGAACATTTGACAAAGGG	37	0.31	0.82	0.18	0.27	0.07
P0227	AGCATTCTAAATCCCGCCATTCATCGTGTCACCAT	35	2.07	-0.05	1.05	1.86	0.02
P0228	GAATAAGACGAAAGTCGGTGCCTCGTGGATATACG	35	-0.07	-0.11	1.95	-0.08	-0.08
P0229	GGGAAGAAAACTTTCTCGATACGCGGTGCAATTCG	35	2.36	2.98	2	2.4	0.13
P0230	GCAGGATCGCGGATTGGAAGCGATATAAGTTGAGGT	36	0.11	1.59	0.84	1.1	0.09
P0231	GCTCGAAAAGTTGTCTCTCGAGCGAGTTAAATTGAGC	37	1.75	1.8	0.38	0.69	-0.09
P0232	CTCGTCGGTATTGAGTTGCACGCCGAGAAACTGAAA	36	1.96	-0.26	1.98	1.08	-0.3
P0233	CCACTGACCAGATTCGAATTCAACGCTCAATGCCAC	36	3.07	2.81	1.69	2.7	0.21
P0234	TAATAGCCGCCCCTTTCACCCAAGCATCGGATTAGT	36	0.13	0.14	1.98	1.78	0.03
P0235	ATCGACTGGTCACTAACGATAGTGCTCACGAGAACC	36	-0.01	-0.03	-0.03	0.01	-0.05
P0236	ATTCCCTCTATACGGCTGCCGTTTCGTCACTAAGA	35	0.41	1.07	-0.21	-0.23	-0.22
P0237	TATGGGGAATTTTGCGATCACGCCTAATACGCCGCT	36	0.58	0.38	2.9	3.23	0.63
P0238	AATCATCAGCCGATTGCCTCGAGCCGCCCGTCAAAAAAAA	40	2.84	3.19	1.25	2.25	1.3
P0239	GCTGCGGTATTCCGAGATTCGTTCTCTGTTCGTCTT	36	2.55	0.02	0.01	0.06	0.04
P0240	TATTGCCAAGTGAGAGTGCCATAACGACCTCGCTCT	36	0.02	0	1.58	1.64	0.05
P0241	CCCTCGAATTTCGTCGAGCGACGGATCTTCAGTTAT	36	1.54	1.93	0.41	1.03	-0.3
P0242	AAGCGTCCATTGCATACATGTCCCGCCATTTCACGA	36	-0.04	-0.07	1.41	2.28	-0.08
P0243	ATATTCACCGCTGAGTCAGATCACCAAGCGACTGT	35	0.09	0.07	0.05	0.06	0.05
P0244	ATACCGCTGCACCATATTCGAACATGACCGCTCCTT	36	0.18	0.16	1.68	0.35	0.06
P0245	ATAGACAAGTGTCTGCAGGTCCGCCTTACGAGGATGCAAT	40	0.08	0.03	3.22	0.05	0.03
P0246	ATCGGAATCGGAGCCTGCATTTAACCACCCGATTGT	36	1.69	2.17	0.58	1.61	0.09
P0247	AAATCTATCTATCGAAGCCAGAGTTCGCAGGCGGGT	36	-0.13	-0.12	2.37	-0.14	-0.18
P0248	AGTCGATACGAACGCGGCCCGAATAAAAGAGCATGT	36	0.19	0.23	0.14	0.22	0.09
P0249	AGGTAGACGACAAGTAAAACCCTTCGACTCCCGTAG	36	0.01	0	0.03	0.07	0.02
P0250	CAACCCTTACTCCGTCGAATCAATTGTCGGTGGAA	35	2.61	2.34	2.23	2.28	-0.21
P0251	ATGATGCACGCGATCCAATCCTAATCGCCTGAAAT	35	-0.03	0.01	0.09	0.1	0.04
P0252	ATCCCAGCTAGCCAAAACGTGTAGTCGTCCTACCGAAA	38	-0.06	-0.08	0.97	0.97	-0.04
P0253	AGTCTTTCACGCTACCACCGATTCCCGATAAAGCA	35	2.25	2.48	0.06	2.23	-0.02
P0254	ATTCGTGGAAATAGCGGGTTGCGTAATAGTGGGTTGCG	38	0.57	1.1	0.76	1.33	0.46
P0255	TCGTTTCCATAGATCTCGCCAAGGTGAATCGCTGTG	36	0.06	0.05	1.78	0.09	0.07
P0256	ATTTGCAGTCCGTGACGACTAATTCGAGGGGTAAG	35	0.19	0.21	0.27	0.46	0.19
P0257	CAATCGACACGAGTTCCGCTCGCTTTTCAAGGCAAA	36	-0.14	-0.13	2.95	-0.09	-0.14
P0258	ATACGACTTACCTGTATCGGTCGGCCCGAACACGAGATAT	40	0.03	-0.06	3.56	-0.04	-0.11
P0259	CGGTTGGGACCCGAATAACGATGATTGTTTCACATG	36	1.99	2.16	1.65	2.59	0.11
P0260	ATTTGAGACAAGACGAATCAGCGGCTACGATTACG	35	1.81	2.24	1.37	1.87	0.11
P0261	TCATGCAAACGCACCGTCCGCCCTTAAGATTTCCAT	36	2.51	3.01	1.71	2.03	0.08
P0262	ATTAGTATCGTAATGCGAGGCATTTCGCTGCGGGCA	36	3.74	3.1	3.1	3.08	0.1
P0263	ACAGCCCACTATCCCTCGCGACTCGTTAAAACACAA	36	0.02	0.1	2.76	0.22	-0.04
P0264	TTGAAATCTCGTCGGCCGTGGACACATACGAGATT	35	0	0.01	1.94	-0.01	-0.02
P0265	TAACGCGAACGATGACGAGATACCTGATTCTCGACG	36	0.08	0.12	0.15	0.84	0.2
P0266	TGTCCAATGACAATCGGATAACGCGGTTCGACCTT	35	0.11	0.09	2.02	2.67	0.05
P0267	TCGTTTAACGGGAGATCCACGATGTCTGAAAACCG	35	0.91	1.94	0.39	1.88	0.1
P0268	GAACCGTCTAAAAAGGATTCTCAATGATCAGACGATCCGC	40	1.35	1.68	1	1.67	-0.07
P0269	ATTCCTGACCAACCGCCGAACGTAAGTTTACGCGAT	36	2.45	1.82	0.45	1.01	0.22
P0270	ACGCTCTTCGCGAGAATTCGCAGTCGCAAATCATA	35	-0.17	-0.16	2.86	0.32	-0.15
P0271	AGGTCAAGGACGGTTGAATCGAATCGGATTAAGCGG	36	1.45	1.78	1.27	1.59	0.11
P0272	AAGTTCGCGTATTCGGGATACTCGTTGGAACACGCGGAAT	40	2.02	2	0.69	1.28	-0.02
P0273	GGCCCTACCCAATGGATCGGTATCGATACGAATCAT	36	-0.04	-0.07	0.01	-0.01	-0.05
P0274	CGCCCGATAGGAATCGCGAAATAATTCAGGCGAAA	35	2.1	2.44	1.05	1.59	-0.1
P0275	ATGAGCGACATTTCCATCGAGGGTAAGGCCGCACAATT	38	-0.03	-0.01	1.87	0.02	-0.02
P0276	GAGAACCCCAACATTGAAATAATCTCGAACACCGTCTGAC	40	-0.18	-0.12	2.83	-0.23	-0.24
P0277	CGTTGGTCCCTCGGTTGTTTTAGTGATCGAGATTG	35	0.3	0.26	0.21	0.22	0.24
P0278	ATCGATGACCGTTTAGCGGAAAAGAAGCGTTACGGC	36	-0.04	-0.08	3.14	-0.05	-0.04
P0279	TCACGCTCAATGGTCAACGCGTTTCCAATCTCACCT	36	2.22	2.65	1.29	2.92	-0.17
P0280	GCCGCCATATTTTCCGAGCGGAAGTGAATAAATGCG	36	2.98	2.33	1.68	1.86	0.03
P0281	CTGAACGAGAATCGCTTCTATTATCGTCCGCATCCG	36	-0.08	-0.1	0.98	1.63	-0.13
P0282	GAACCGTCTAAAAAGGATTCTCAATGATCAGACGATCCGC	40	1.3	1.66	0.95	1.63	-0.08
P0283	AAGAGTGTCGCGGATGTCGTTTCCGTGTCGCTATAT	36	1.62	1.65	1.22	2.08	0.45
P0284	TATCCGTCTCGGTCAAGACTTGTCGAAGCCGATGTT	36	2.76	3.15	1.83	2.75	0.04
P0285	TCCTGACGGGAAATACGCGTCTTTCCAACAGCAAGT	36	-0.18	-0.16	2.53	-0.18	-0.19
P0286	AAGAGACACATGAGGAACGCGTAAGAGGTGCGTAATGAGG	40	2.13	2.7	0.76	2.2	0.15
P0287	AGAATTTCCACGATTCATATTGCAGGGACCGCCCGT	36	2.02	2.48	1.09	2.12	0.17
P0288	AATCATTCCGTGGCAATACTCAGCAGCACCTCGATC	36	2.12	2.5	0.71	1.91	0.08
P0289	TCGCGGTCGTTCGTATTGAGGATGACTTAATGGCAC	36	0.17	0.29	0.11	0.26	0.1
P0290	ACACAACTCTTCTGGACGACGATTGGGTCCCTTTT	35	0.22	0.16	2.41	0.18	0.2
P0291	CCCTGTCAATCGAGAATAGTCCGTAGTGGCACTCAT	36	0.9	2.53	2.56	2.38	-0.04
P0292	ATGAACGCAACGAACTGCATCCGACGACGAGTTAA	35	2.01	2.32	1.68	1.89	0.41
P0293	AATCGCGAGTATCTGAATGCGTTCCAGCGGCGGAATTT	38	2.57	2.26	2.5	2.41	-0.25
P0294	TTTCATATGCCCGTTCGTTTCATCGGAGCAGACCGCAT	38	0.91	0.04	0.57	1.57	0.01
P0295	ATCGAGATTCCACGGGAAGTAAAACGCATCCTCGT	35	0.04	0.09	0.11	0.12	0.08
P0296	AATTCGCCAAGTATCCGATACTTTGCCCGCCGAAGA	36	0.42	0.1	0.37	0.42	0.27
P0297	AAAGGAATTCGTCCATCATACGGCGGTATGCGATCC	36	1.88	2.13	1	1.99	-0.32
P0298	ATAGCGAATTCGCGAAAAACCCTCGTCCGCTTATCG	36	0.64	-0.36	0.08	0.72	-0.4
P0299	CGTGCATCAATGTGATCTTGCTTAGACGCGATGGCA	36	0.08	0.09	1.58	0.1	0.07
P0300	CCGCTTTTAAACGCACTTCGATCGTTTGGTGGTTATTGC	39	-0.11	-0.08	0.78	1.28	-0.13
P0301	ACTTGCGTTAACCGATGTCTGATATGAGACGCGGA	35	0.05	0.12	0.08	0.1	0.07
P0302	TTGAACCTAACCGAAGTGACTCTCGCGAAAGCATT	35	1.96	2.4	1.47	1.9	-0.09
P0303	CGCATTCGATTTTCCCGAGATCTTGACGCGGATAT	35	-0.01	-0.02	1.41	-0.01	0.02
P0304	TAATCGGTAATCGGTAATCGCTGGTCGCTGGCCGATAT	38	1.37	2.41	0.96	1.92	0.88
P0305	AAAGATATCGATTGAAGGGCGTGCCCGATACTCGT	35	1.4	1.79	0.69	0.75	0.01
P0306	ACACCACGCATGAAAGATGGACGAATCTTCGACCGT	36	0.03	1.89	1.93	1.97	0.03
P0307	ATCAACGGGCTACGCGAGGGAGTTATTTCGAATGGT	36	0.27	0.28	0.26	0.22	0.25
P0308	TTTCGGAAAGATGCTATTAGGCCGAAGTGCAACCGC	36	0.03	0.01	2.02	2.23	-0.02
P0309	CGTGTTGACGCATATCGTTTTGACGCTTGCCATGAC	36	2.61	3.03	2.06	2.86	1.29
P0310	TATCGGTCATGCTAGGCAAACTTGGTCGGGCAAAAG	36	1.3	1.63	0.91	1.01	0.03
P0311	GGGTATGTATTTGTCAACGAACTCTCATCTTCAAGGCACG	40	2.01	2.15	0.7	1.61	-0.09
P0312	CATTGACGAGCGAAACTTTTTGGGATATCGAGACCG	36	0.51	0.68	3.22	0.75	0.03
P0313	ATCATGTTCCCGCGTTGTCGCATGTATTCGAGAGGT	36	2.8	2.63	1.44	2.57	0.03
P0314	TTACGCTGACAGTCGAAGGGACGGCATTATCGAAGT	36	0.08	0.09	2.85	0.07	0.1
P0315	AAAACGGCAAGTGTCCCGCGACCAAGATTCGATAGT	36	1.58	1.86	1.03	1.73	0.09
P0316	GAACCGTCTAAAAAGGATTCTCAATGATCAGACGATCCGC	40	1.3	1.68	1	1.64	-0.08
P0317	ACTGATGCGGCGGACTACATATAGAACGACTTCGT	35	1.23	1.91	0.41	0.98	-0.11
P0318	AAGCCGTTCGAGACTTCAAATACGATCGTCTGTCG	35	0.05	0.08	2.28	2.73	-0.01
P0319	GCGTGACCTTCTATACGATTCCTCGGCATCGAATT	35	1.67	2.42	0.92	1.75	0.01
P0320	TCGTTGTGCTCGCAACTGTATTGAAGATTCGCCTGC	36	1.61	1.92	0.78	1.13	0.06
P0321	CGAGGCAATTATGGAAGTCGACTGGAACACGATCTTT	37	-0.06	-0.06	2.53	-0.08	-0.06
P0322	CGCCCAAAAGGTCTGTAGTCCGAACATGAACGATAG	36	0.06	0.01	0.08	0.12	0.04
P0323	CCTCCTTTCGTCCGACGATTAATTGTCCTACTGTGAGTT	39	-0.24	-0.22	2.22	2.63	-0.22
P0324	GACGAGGTCAAAAGAATATCGGTTGTAGCGACGAA	35	0.06	0.07	0.06	0.09	0.07
P0325	CGCGGTGAGATTAATATCCGCAGGCAGGTTGTATT	35	0.11	0.14	2.6	0.13	0.08
P0326	GGCTAACTGTCGTCAGAAGCGACTGTTCTACACGAT	36	2.94	2.85	2.51	2.74	-0.05
P0327	CTTATTGAATCGTTATGGCGTCGCTATAGTGCCCC	35	2.49	2.79	1.28	2.52	-0.17
P0328	CGTATCTCCATATCCACGGGTGGCAGTTTGAAAAT	35	0.13	0.1	0.15	0.11	0.13
P0329	AAATGGCCGCGAGTGGATGTTGTTTCGGTATGCCGTTCAA	40	1.69	2.11	1.08	1.18	0.21
P0330	AACACAAACTTGCGGGTCGACTAATCTGCGGATCGA	36	0.09	0.09	1.22	1.98	0.14
P0331	AAATCGTTCCAATGAAGTTCAGCACGCGACGCTCA	35	1.19	1.47	1.68	0.97	1.01
P0332	CAATGACCGCGTTATCGTGCTTTACGGCATCGCTAA	36	-0.09	-0.04	-0.04	-0.03	-0.06
P0333	AATTGGCGAGTCTCTGCTTGCGTCAAACTAGTCGT	35	-0.01	0.01	-0.03	-0.03	-0.03
P0334	AAGATCGCACCCTTCTTTATCGTGATACGGAAGCCC	36	1.54	2.2	1.19	1.83	0.03
P0335	CCGTTCAATAACAAGATTGCGTTACGGGACCTCAT	35	0.94	1.44	0.95	1.26	0.03
P0336	CCAAAGTATCGGACTTCCGCGAGCATTACCTCGAAA	36	1.37	1.37	0.29	1.04	-0.14
P0337	CCCTTGAACGGCTTGCGATATACCTCGTCGAGATAT	36	-0.08	-0.07	-0.11	-0.07	-0.11
P0338	TTATCGAGTGCATGGGCCTTTGCATTCGCGTAAGTC	36	-0.03	-0.06	-0.09	-0.07	-0.08
P0339	TTTGAAGGGATTGCCTCAACTCCGACAGCGGACAGAGTAA	40	-0.01	0.01	0.04	-0.01	-0.06
P0340	ACACAATACGCCAGGTGTCGTAGATATGTCGCACCA	36	0.01	-0.01	0.04	0.03	0.01
P0341	TACAGTCGAGCGATTACGAGCAATTACGAGCCGCTACGAT	40	2.09	2.49	1.79	2	-0.02
P0342	GCCGCATGTTCGATCTAATGACGACATTCACGGAGT	36	-0.03	-0.04	2.07	1.77	0.02
P0343	ATCATGTTCCCGCGTTGTCGCATGTATTCGAGAGGT	36	2.83	2.67	1.5	2.59	0.03
P0344	CTGCTTTACTCGGCGTCAACCTCAGAATCAAGACT	35	-0.14	-0.15	-0.19	-0.15	-0.17
P0345	ATCCCACTCGTAACAGCGACATCGAGATTGAATCGC	36	-0.04	-0.03	1.98	2.63	-0.05
P0346	AGCACGGCAGGCAATCGCTCGGTATGTGATAGAAAT	36	0.19	0.15	2.51	3.09	0.14
P0347	AGGGGAACGACGATCGATCGATGAAGGTTCATGGTT	36	0.9	1.32	0.49	1.05	0.07
P0348	AACGGCCTCCTGTCGAAACGCGATTTTTCGAGTGTA	36	1.13	1.41	0.34	1.15	0.07
P0349	ATTCGTCAATCGGAATGTCGAAGTGCCCGACGACAA	36	0.34	0.58	3	3.1	0.21
P0350	ATTCCGTGCAACTTGTGTGCACCGCACGATAGAGAT	36	2.51	2.52	1.27	1.61	-0.04
P0351	ATATTCACGATGTGCTCCAGACTGAATCGAAGAGCC	36	0.05	-0.01	2.77	3.11	0.05
P0352	AGCCAGTTTGGTCACCTGGATACGCGATCGTTCATT	36	1.53	2.2	0.7	1.34	0.09
P0353	ACGGCTGAGGATGATAAGGACTACTTCTGGAACCCT	36	0.18	0.1	0.12	0.08	0.1
P0354	ACATCAATAATTTCCTCGGGGACGACTATAGGCGGT	36	-0.09	-0.11	-0.14	-0.11	-0.11
P0355	ACAAAACCAGTCGATTACCTACTGAACGGAAGGAG	35	1.82	1.59	2.06	1.64	-0.04
P0356	AGATGTCGGTTGGCGTTGACATGTGTTTTCTCCCT	35	1.57	2.37	1.2	2.27	1.62
P0357	CAGGATCTTTAAGTCGCGACTTAACGGAGTGAACG	35	-0.08	-0.06	1.16	-0.04	-0.06
P0358	CAACCAATGGAACGATGACCTAGTGGTCCAAAGCCA	36	0	-0.03	2.08	2.45	0.17
P0359	GGGAAAATTGTCAAGGATATCCGTATGACGATTGGCG	37	0	0.03	-0.02	0	0
P0360	AAGGAAGGGATCCCGATCAATTCGGAATATTGCCG	35	1.3	1.86	0.8	1.71	0.04
P0361	AATAATCCCGTTATCTAGAGCACGGCTCCGATACGG	36	0.56	1.06	0.17	0.48	-0.06
P0362	AAGAAAGCGTCAGATTCGCGTGCCAGCGTAAAAGAG	36	-0.04	-0.06	-0.03	1.14	-0.12
P0363	AAGCCTACGCGTTGGAACACCGTATTATCGTCGAT	35	-0.06	-0.08	2.08	2.28	-0.08
P0364	ATTAGAAGAAGGCTAGGCGACGCACCGTAGTGAGTCAA	38	0.03	0.09	0.06	2.63	-0.02
P0365	ATAACAACGCGACGGGTCAACGCTATGCAGGTATT	35	0.28	0.48	1	1.13	0.63
P0366	GGCGAGCACTATCAAATTCCGAATTCGGTAACGGT	35	-0.06	-0.05	-0.09	-0.05	-0.08
P0367	TGATGGGTGTTTTCGCTTGATTTCGAAGCCGATCCC	36	1.58	1.98	1.58	1.95	0.18
P0368	CTACTTCGACCGATGTGGTTCGAAGTTATGATGCG	35	-0.05	-0.05	1.72	1.7	-0.07
P0369	TTAGCCTTGGTGCATACGATTCGTGAAAAGGCGGAG	36	-0.2	-0.2	-0.22	-0.17	-0.1
P0370	CCATATCCGACGACATACACATAGCGATTTCGAACG	36	0.01	0	0.14	0.35	0.09
P0371	GCGTAACCGCTCGAAAATTTACCGTCGAATCTCAATC	37	-0.22	-0.23	-0.18	-0.15	-0.24
P0372	ACACTCGTCAGAAGCACGCTCACATACATCCGAAA	35	0.08	0.02	0.15	0.1	0.04
P0373	TCCAGCAAACCATCGTTTATTGGACGGCCCTGTTT	35	0.09	0.12	2.49	2.3	0.09
P0374	AACGATAACGATTGCCTGCGTTCCTGCATATGCCT	35	3.25	1.77	1.59	2.32	0.11
P0375	ATTACGGAACCAAAGGGAATTTCGAGGTTCTCGTGCCGCT	40	0.41	0.4	1.55	2.44	0.13
P0376	CAAGCCTATCGAGAATGGAGCGATAATCTTCCGAT	35	0.03	0.01	0.05	0.07	0.06
P0377	CCGAACTGGCGAAAATCCTATGATAACGCCGATCA	35	0.21	0.08	2.82	0.66	0.37
P0378	AAACATCATAGTTGGCGACACCCCGAAGTCTCACA	35	0.09	0.07	0.09	2.78	0.02
P0379	GCACGAGGGGTATTCGGTTCAGACTCATTCTTACTG	36	0.14	0.1	3.47	0.13	0.1
P0380	ACTGCCGCTTGGCAACGACCGATGAAATTCGAATTG	36	2.08	2.49	1.78	2.23	0.02
P0381	ACCGAGCGTCGCCACACGAAAATTTGCGATGAATCA	36	1.65	2.48	0.64	1.6	-0.22
P0382	ACATTGCGGTTTTCGCATATCTTGAACGGGCTTCGC	36	0.38	1.02	0.05	0.57	-0.04
P0383	TGTATTTCCGTTGGGTCCACGAACAGACGAAGGAAG	36	0.05	0.07	0.05	0.05	0.03
P0384	ATGCAAAACATCGAGCGTCACAGCCCTTTGCTAGA	35	0.01	0.02	1.33	1.7	0.03
P0385	GTCGCTTGAATACGCGGCGAATATGAAGTCAATCG	35	2.12	0.03	1.05	1.73	0
P0386	ATCGAATACCCAACCGTAAGGACACCCGTCGGAATA	36	0.27	0.69	0.01	0.64	-0.3
P0387	CCATACTCTCCAGATATCCAGAATTTAACCGTCAACGGAC	40	-0.31	-0.34	-0.37	-0.33	-0.31
P0388	GTCAGAATTGACGGCATCGTGCCAAATAGCAAGTC	35	0.01	0.03	0.01	0.02	0.02
P0389	AACATTTTCGACCGCCTACTCGACAAGGTTAGCCCA	36	0	-0.01	0.1	0.2	0.03
P0390	ACGGACTGGGGCTCTTTCACGCGTACGTATTTATT	35	0.5	2.01	0.87	1.6	0.45
P0391	TGCATCATGCGACGGGTGTCAATGTCGAAAAAAGGC	36	0.43	0.81	0.28	0.57	0
P0392	ATTACATACCCTCGTTTCCGCTTATCCCATACGAG	35	-0.1	-0.07	1.72	-0.06	-0.11
P0393	AATGCATCAGGAGGGTTGCAGTAGCGAATCGATGAC	36	0.19	0.17	0.17	0.15	0.16
P0394	AACCAGATTAGCGAGCGGGGTGGCTATCTGAAATA	35	0.17	0.16	0.9	1.62	0.45
P0395	GGCCGCTCCGTGAAAAGATTAATCACCCCACTAACT	36	-0.02	-0.02	0.19	0.03	-0.03
P0396	CGCTCGATAATTCGCCGAGCAAATTGCGAACAACCT	36	-0.26	-0.24	-0.17	-0.16	2.11
P0397	CGCACGGCGAGATACCTTTTTCTTACTCGGACCTTT	36	-0.12	-0.1	0.06	-0.04	-0.12
P0398	ACCTGCGATATAGTTGAGCGGTCATCTTTCGACGGA	36	-0.01	0.01	-0.04	0.28	-0.03
P0399	GGAGTCGTCTGTCTTGTGATTCAACGCTCCGATCTT	36	0.09	0.06	2.71	0.06	0.05
P0400	ATACCCTCCAAGAAACGCCCGTGCTGTTCGACATCAAT	38	0.79	0.27	3.2	1.05	0.29
P0401	GGGAATGGCTCTCGAATTTTCCGCACGAGAAATTCG	36	-0.1	-0.08	3.12	-0.09	-0.09
P0402	ACGAAAAAGTCGGATGGCCGTAGTCGCCACTAATAG	36	-0.01	0	1.59	2.44	-0.03
P0403	CGGTCAAATGGTTCGAAGGCGGGCATATGATCTACA	36	0.16	0.13	2.96	3.07	0.39
P0404	AATAATCCCGTTATCTAGAGCACGGCTCCGATACGG	36	0.57	1.09	0.14	0.5	-0.05
P0405	CCGCCGATACATGACGCGTTTCACCCGAATATTACA	36	0.06	-0.03	0.97	1.72	0.11
P0406	AAAAGCGAATCGGAAACCAAACGGGAGCGGTCGAAT	36	0.28	0.8	0.24	0.4	-0.03
P0407	GTGTATCGAACTTGGTCGTTATTGGGCAGATACGG	35	0.3	0.32	3.36	0.32	0.32
P0408	GCAATTATAGCGACCCGTCTGAACATTTGGCAAAGG	36	0.46	1.08	0.22	0.53	0.01
P0409	AGTTGCTCATCCCCGATTTGAAAGGGTATCGTGAC	35	0.19	0.2	0.18	0.2	0.19
P0410	ATGCGATCTCCCTGATTAAGGCACGGTTTTATGCG	35	0.67	1.09	0.4	1.1	0.01
P0411	AAGCGTCCATTGCATACATGTCCCGCCATTTCACGA	36	-0.04	-0.08	1.41	2.3	-0.06
P0412	CTCCACGAAATCCTCGAAACCCCAGACCGTTCAATT	36	-0.04	-0.13	0.22	0.31	-0.17
P0413	CGCTATCGCCATTACTTGTGTCGTCACGGGATAAATT	37	0.02	0.04	0.05	0.06	0.03
P0414	CGTTCGAGTTTCCGACGAGCCATGAGCGAAATGAAT	36	1.51	2.19	1.1	1.98	-0.08
P0415	ACCCCTCCTGTTACGAACATCAGGGACACGAAAATG	36	2.12	2.72	-0.01	-0.04	-0.03
P0416	TCGTTGAATGATTCGAAAACCGAAGACGAACCGCG	35	2.71	3	1.54	2.65	0.3
P0417	AGGTTTTATGGGCGTTATACCATCAACGGTCCGCGT	36	0.1	0.1	0.07	0.11	0.1
P0418	CCTCTCGATTGGCTGACGCCATATACCTTCGGATAT	36	-0.01	-0.11	0	2.28	-0.03
P0419	ATTACGATCCAATGGGCCGACTGATCCGAGTTGTGA	36	0.41	0.42	0.35	0.34	0.29
P0420	ATATGTGTATGCGTAGGCACCTCGAAGAGATCCGT	35	0.06	0.09	2.11	0.09	0.09
P0421	ACGACCAATCGGCTCGGCTATCAGGAATACAAATCC	36	4.01	3.68	2.76	0.65	-0.11
P0422	AACGAACCCAATACGACGGGGTGAGCGATGAGGATTTT	38	0.72	1	1.96	2.69	0.15
P0423	CGTCGGGGTAATGACGCAATACGGATACCGCTTTTT	36	0.03	0	3.61	-0.04	-0.05
P0424	ATCTTCAAGGGAGGCCCATTCGTCACATCGAGTCAA	36	1.05	1.51	0.4	1.16	0.06
P0425	TTATTCGACATGCGGATAAGGTCCGCCATCGTCGCGTTAA	40	-0.4	-0.37	-0.45	-0.4	-0.42
P0426	AGCGTAAACGGAAATTTGTGAATGGCGTAAGAGCG	35	0.1	0.12	0.03	0.08	0.05
P0427	TGAGAAGGTCGAAAGTCCGTCTCGTCACGATGAGAT	36	0.09	0.41	2.51	3.14	0.11
P0428	AACACGGATTACATCTACTTTCGCCCGCATACCGAG	36	0.1	0.12	0.14	0.25	0.09
P0429	TCAATGTCGCTGATTCGATACCATGTGGCGATTCGC	36	1.88	2.17	0.66	0.96	-0.02
P0430	TTTTACGAAAGTAGCGATTCGAGCGGGCGTCGATCT	36	-0.1	-0.07	-0.13	-0.04	-0.11
P0431	CAACAATCCGAAACGAACCGTGGTAACCAACACGCT	36	0.33	0.77	0.23	0.5	-0.02
P0432	CGAATGAAGATTCATCGCGGGCATACTGTAAACAGG	36	0.6	0.85	0.17	0.53	-0.04
P0433	GCCGTCGGTCTGATTTGGTGTTTGATTATGGAAAACG	37	-0.04	-0.06	-0.13	-0.06	-0.06
P0434	TTGAATCCAGTGTCTACAAAACCGCTAAGTCAGCG	35	-0.03	-0.03	-0.03	-0.01	-0.04
P0435	CCCATCGACCTCGATTCCAGACGGCATATATTTCT	35	-0.07	-0.04	-0.04	1.91	-0.04
P0436	TTGTCGACTTAATTCGGGAATTGGGCGGCCAAATG	35	0.69	0.79	0.07	0.69	0.01
P0437	AGCAACATACAGTCGAGCGATTACGAGCAATTACG	35	1.48	2	1.23	1.56	0.09
P0438	GCAGCATGGCGTAAATCATATACTGGTGTAACACGAGTGT	40	-0.1	-0.08	-0.1	-0.11	-0.13
P0439	TTATTTCGACCGCCAATCCAATTTCGCACCACAGT	35	1.03	1.55	0.49	0.6	0.16
P0440	ATTTGTGTCCTGTAGAGTTAGGTATCGCCCGACGA	35	0.82	1.09	3.46	0.8	0.41
P0441	GGGGCTTCTGAAATTCAAAACATGCTGATTAGGCAAACGG	40	-0.05	0.01	3.57	-0.01	-0.03
P0442	CGGAAATACGCTCGCGAGCACTGCGTTTAACTCAAT	36	-0.25	-0.22	-0.21	-0.19	-0.24
P0443	GTATCTCTCTCGTGGATTGACAGCAGTTCCATGGGT	36	0.27	0.23	3.19	0.21	0.24
P0444	CGCCATTATCCTGGGCTCGGTAATTATATCGTCCCT	36	-0.11	-0.12	-0.1	-0.11	-0.1
P0445	ATTGTATGAAACGCCACTTTGGGTGGCAGAGGACAAGGCT	40	-0.01	-0.06	3.09	-0.04	-0.05
P0446	ATTCTCTCCGTTTCCAATCCGTTCGCCAACGAAGTTCGCT	40	-0.32	-0.34	1.63	2.71	-0.14
P0447	AGGCTATCATCCCACCGTCAATTCACCATACGGTT	35	1.97	1.94	1.84	1.9	-0.13
P0448	ACCTATATAAGCCAAGTAGAACGCACGGTGACGAAC	36	0.12	0.04	3.64	0.14	0.14
P0449	CAACCGTTCTATCTGAGATACCGAGGAGCCTTGAA	35	0.03	0.05	2.07	2.88	0.07
P0450	TTCGATAACCCGAGCGACCATTTTGAATGACACGCC	36	0.38	0.2	2.28	2.42	0.49
P0451	GTATACCCAAGCAAGCGGACATATTCATCGGGAAA	35	0.17	0.21	1.66	0.18	0.23
P0452	CGTGCGGATCTTTTCGCCTAGAGTTGGCATGATGTT	36	0.13	0.12	0.09	0.12	0.48
P0453	GCCATATGCCGATTCGGGAGATGCTCGATATACACT	36	0.03	0.01	0.08	0.07	0.04
P0454	CGTTTTCCCCGCATTTGCCGACGATGATCTTATTA	35	0.26	0.23	0.3	0.3	0.19
P0455	AGAATTTCCACGATTCATATTGCAGGGACCGCCCGT	36	1.93	2.42	1.06	2.1	0.16
P0456	AGCCAGTTTGGTCACCTGGATACGCGATCGTTCATT	36	1.43	2.16	0.67	1.34	0.08
P0457	TTATGTTGGCGAGCAATGGACATGACTTAGGCCGCT	36	0.71	0.06	3.1	0.04	0.03
P0458	CGCTATTACTAGCGGTGTGATCAATGGTTTCGGTCC	36	0.08	0.02	2.65	2.86	0.03
P0459	TAACCCCTATCCGAAGGATTGCCATGATCGCAAGAC	36	1.77	2.32	0.71	1.93	-0.15
P0460	ATCTCCCTGATTAAGGCACGGTTTTATGCGTCGACG	36	0.33	0.75	0.07	0.66	-0.3
P0461	GCTTCCCCGCCGACTCATAATATCCATCCGATTAAC	36	2.46	0.09	1.73	2.5	0.16
P0462	CTCGATCCGCGAGTCCGAATGGAATGTAACTCTACT	36	-0.12	0.79	1.64	0.43	-0.14
P0463	GCGTCGACAATTCGATTAAGTATGCGAGCCCGTCAT	36	-0.06	-0.06	2.35	2.28	-0.12
P0464	ATTACAAGATCGCACGCGTGATGTTCGTTCGCGAGA	36	0.85	2.17	0.47	1.03	-0.03
P0465	CGAGAAGATTACGAACATGACTACGGCTGAGCGTTTAGA	39	-0.02	-0.06	2.47	2.73	-0.05
P0466	ATCGCGATTTGTCGACTTAATTCGGGAATTGGGCGG	36	0.78	0.85	0.11	0.72	0.04
P0467	TCTTCGCGAGAATTCGCAGTCGCAAATCATATCGGC	36	-0.19	-0.21	2.93	0.16	-0.22
P0468	CTCAGTTCCGTCGATAGGGGAGATACAAACGATTCC	36	-0.02	-0.04	-0.06	-0.06	-0.05
P0469	GCGTGGATTACTACGACATGCTCTATCCCAACGACA	36	0	-0.01	1.83	2.44	0.14
P0470	ACCAGATCGAAGAAATTACGCATGATTCCACCTCCG	36	0.69	1.66	0.13	1.1	-0.12
P0471	CATGGAACCGATCCGCTCACGAGAAAAAACCTCGAA	36	1.45	-0.06	0.45	0.9	-0.12
P0472	AATCGCGGTTTTATGCTGGACCGAATTGTCACACGC	36	-0.11	-0.1	3.09	3.08	-0.12
P0473	AGCCAAAACGTGTAGTCGTCCTACCGAAAGGTGGTT	36	-0.01	0	1.3	1.4	0
P0474	AAAGTGCATGACCTCGACGCTAGCGAGATTCCAAT	35	-0.03	0	0.03	0.08	0.03
P0475	TCAGATTGCGACTTCATCTTGACTAACCCGCCGTT	35	0.24	0.07	2.75	0.12	0.05
P0476	TTCCTTGAATTCCTCGGAAAACGCACGCCTGACCAT	36	2.6	2.53	1.23	3.52	0.31
P0477	ATCGACGCAGGATTCATCCGAACCGAACATACGCACAA	38	0.41	1.08	0.16	0.39	0.21
P0478	ACTGCAATTTAAGGGAGCACGACCAAACGGCAAACG	36	0.92	1.13	0.34	0.68	0.7
P0479	CGGAATCCGTTTTGAACGGAATTCGGCTGAATGGA	35	0.04	0.05	0.63	1.29	0.05
P0480	AGCAGTCCTTCGATATCGATACATAGCAACGGGTCC	36	1.08	1.85	0.69	1.31	0.15
P0481	TCATCCGCACTTCGACAAATTTCGGCGTAGAAGGCA	36	-0.17	-0.14	-0.17	3	-0.12
P0482	CCGACTATCAAATCGTTACGCTGACAGGTCGTGCAA	36	0.01	0.12	0.04	0.06	0.01
P0483	ATTCCTTTGTTGAGTCGCTTGTCGCACGATCGATC	35	0.15	0.11	0.1	0.34	-0.05
P0484	CTCCTATCTAGCGTTTGTCGGAAAGACAGTCGACT	35	-0.09	-0.05	3.31	-0.12	-0.11
P0485	ACGCTTAGCGAAGCGAACGATGTTGATCAGCAATGC	36	1.44	1.92	0.38	1.3	-0.1
P0486	TCATCCGTCTGTTTGATGATCGGTTCACGATGGAT	35	0.13	0.09	3.08	0.09	0.07
P0487	TCGCACAAGCGAATCTCAACTACCAGTTCGTGGGTT	36	-0.24	-0.22	1.71	2.19	-0.26
P0488	TTCGTCAAGTCCAATGTGGGGTGAGTTCACGACATC	36	0.2	0.14	2.76	0.15	0.17
P0489	CGGTTCGCAACTTTACTCGACGAATCAGGCGATTAATAC	39	-0.22	-0.22	2.64	3.14	-0.24
P0490	ACTTACTCGATCGGTATACCCGTGACATATCCCCGA	36	-0.1	-0.1	-0.06	-0.03	-0.09
P0491	ATCGCCATGCGAATCGATGACCGAAAAAATCCCGT	35	2.16	2.44	1.52	2.22	-0.04
P0492	ACACGAGGCAATTATGGAAGTCGACTGGAACACGA	35	0.1	0.12	2.53	0.08	0.07
P0493	AAATTTCGGTCGATCGTTGGCGGTTCAGCGAAGAGT	36	3.3	2.94	2.63	2.9	0.34
P0494	ACTATGCGGAGAAGTTGGCGTCGGAAACGATATCGA	36	2.55	2.13	2.36	2.34	0.03
P0495	CGATCTACGAGCCGCTCAATAATGCGACGATCAGAA	36	-0.12	-0.09	2.02	1.98	-0.07
P0496	TTGTTCGAGTAACGCCGTCGAAGGTTCCTCGTTTT	35	0.61	1.39	3.07	0.08	0.1
P0497	ACGATAGCGGTCCTTGTTAGGACTACTTGCATCAG	35	0.12	0.18	2.97	0.14	0.15
P0498	AAACATCACCCAATAGGAAGTCGTGACGGCACGCTA	36	-0.25	-0.26	-0.22	-0.23	-0.24
P0499	AAACGATCCGAATGTTTCACGCCGCCTCATCCATT	35	2.82	2.89	2.53	2.57	0.36
P0500	GGAAGTTTCGCAAACGGTTGCATTTGATCGAACCGG	36	0.01	1.44	0.27	0.79	0
P0501	ATATATCCGTCGTCGACGCAATGGGTAGCGACAAAC	36	-0.02	-0.06	3.04	-0.01	-0.06
P0502	ACAAACCGCCCGTATCGCCTTTAGATGATTTCACGC	36	1.7	2.52	1.1	2.21	0.28
P0503	TTAAAGTGCGACGGTAAAGCGTGGTGAATCTCTTC	35	1.1	1.43	0.69	0.34	-0.04
P0504	ATGCAATCGATATGCATCGAATCGCTCGAAACACG	35	1.56	2.43	1.11	1.92	-0.04
P0505	TATCCGCGAGAAGATTCGACTACTTACCGCACCCTT	36	3.34	3.31	2.95	3.41	-0.13
P0506	AAGTTATCTTACGGCGGTTAATGGACAGCGGGAGGCTT	38	0.58	0.26	0.23	0.26	0.24
P0507	TTAATGCACACAACGCTCCGTCGCCGCTAAAACAT	35	0.31	0.49	2.93	0.6	0.26
P0508	CGCCAACTCATTTCACTTCGACCCCATCAAAACGA	35	-0.19	-0.18	0.91	1.72	0.3
P0509	ATTGGGGCTTCGCTGTCGCTAATGAAGCATAAGGGA	36	0.24	0.28	1.91	0.19	0.18
P0510	CGGCTAACCCGTCTCGGAAGACTTTTCTTAGTGAA	35	0.06	0.02	0.05	0.08	0.03
P0511	TTCTATCAGGTCACGATGTCCCCGCTTATGGTCACT	36	0.08	0.05	0.02	0.04	0.02
P0512	ACGGTCGTTATAGAAACCCAGACGGTCATCCGAAAG	36	-0.04	-0.06	-0.06	-0.05	-0.07
P0513	CATTGAATCTGCTTTACTCGGCGTCAACCTCAGAA	35	-0.17	-0.15	-0.2	-0.16	-0.2
P0514	ACCCATTAAGCGTATACCACGATTGAGCGGCTTCGT	36	-0.02	0.16	2.06	2.61	-0.05
P0515	CGCGGGCATACTGTAAACAGGTTCGAAACGGACATT	36	1.18	1.53	0.5	1.14	0.08
P0516	GGTTTGATTCATCTGCCGTGGGGATATCTAAAGCCG	36	0.43	0.32	0.39	0.52	1.35
P0517	CCCAATTGACAGTAAAGCGGATATCGTGGCCGCAAT	36	-0.05	0	-0.03	0	-0.01
P0518	AACCTCGTGAAGTCGCTGGACCATCGGTTGGATATT	36	0.23	0.16	0.15	0.16	0.16
P0519	AGAGTGGATTACAAACGAGATTGCGACAGCCCTTG	35	1.93	2.28	1.81	2.18	0.15
P0520	ACTAGTTCGTATTATGCCCTTTGAGGATCCCTCGT	35	0.04	0.04	0.06	0.07	0.04
P0521	GTCCTAACCATTCGGTTAATCCAGGAAGAAACGCG	35	1.59	2.08	0.46	0.84	0.04
P0522	AACAGCCTTGTGGACGCCTATAATTCGGTTACGGA	35	0.13	0.12	1.87	0.17	0.21
P0523	GCGTGACGGGTTTTCTAGTCTGAATTTCGGTGTTTCGATA	40	0.13	0.23	0.44	0.61	0.09
P0524	GCTATGCAGTTTCGCTCGGTTCTATAAGACCACACC	36	-0.11	-0.11	4.03	-0.1	-0.13
P0525	AGAATATCGGAAGGCGTGTAACGAACAAACCACCG	35	0.13	0.19	0.05	0.39	0.03
P0526	CAAGACGAAATATTCTCTGACGGACGAGTGCATGC	35	0.06	0.03	0.08	0.14	0.05
P0527	CAAGGATATCCGTATGACGATTGGCGAACTACTCG	35	0	0.04	0.03	0.03	0.02
P0528	ACCGTATCGATGATAGCCAAACGGCTCGCGAAGAAA	36	0.05	-0.02	0.02	2.28	-0.01
P0529	AGAACGGCCGTCAGACCGTATTGCATTCCTTTTGCT	36	1.93	-0.24	0.81	1.64	-0.24
P0530	AAAGGCCATGCATCCGATCGTAAGGCGTCTATTGCT	36	1.82	2.2	2.56	-0.08	-0.06
P0531	CGTTTGAGCGAAAAGAAGTTTTCTCGGGTGGTCCTG	36	2.73	2.24	2.74	2.5	0.16
P0532	ACATATTCCAAACAAGCCGTTTCCCGTCGACACAA	35	2.86	3.33	1.92	2.62	-0.05
P0533	ATCGGGCATGTCGTTCGGTGATTGCATGAGCGTATT	36	2.78	3.14	1.65	2.31	0.13
P0534	CCGATTCCACTTACCGTTTAAACGGCTCAGGTGAA	35	-0.18	-0.16	-0.11	-0.15	-0.14
P0535	AAATAGACCGACTACTTGCTTCGGATCGGTAGCACC	36	0.05	0.06	0.02	0.04	-0.01
P0536	AGTTCGAACTCTATGGGGCTCCATCATAAACGAAGC	36	-0.08	-0.07	-0.06	-0.07	-0.07
P0537	AAATCAATGTTCGATCGAGCGTGCTTTACCTCCAG	35	-0.01	0.01	2.32	-0.02	-0.02
P0538	TCGTTCACTATGGCATGTTCCTTGACGAGCGGGTAA	36	0.08	0.31	0.09	0.03	0.04
P0539	TCGTATCGATCCTCGAAACACATGCACGGAAAAGCG	36	1.21	-0.07	0.69	1.46	-0.07
P0540	ACATGCCATTTATCGTCTATCGCCCCGAATGCTTCG	36	0.01	-0.02	0.05	0.12	-0.01
P0541	TTCGAATCGGTTTTGGACCGCTTCGGAAATTGGAA	35	-0.06	-0.05	0.17	0.82	-0.04
P0542	GCCTTTCGTTAGCGGGTATCATCGACCCCTTGTTTT	36	2.33	3.01	0.06	0.07	0.04
P0543	AATCTACCGAAACGCTTTCCCGCACACTGTCAGGGATT	38	0.09	0.02	0.03	0.07	0.15
P0544	ATCGTGGTATTCCATACTATCGACGGGTCGGTTCGT	36	0	0.02	2.14	2.61	-0.01
P0545	AGAATGTGCCGCTCTCCGATGATATCGGCGTCTATT	36	0.85	0.74	2.57	0.03	0
P0546	CGGTTGTACTTGTTCGTATAGCTCGTAATGAAGTCGG	37	-0.08	1.23	1.53	1.64	-0.1
P0547	AGGACTCACCTACGCACCAAGTTGTTAAAGAGCAT	35	0.15	0.17	0.21	0.17	0.17
P0548	TATCGGTCCTTGAGCGTGCCGTTATTCGACATGCGGATAA	40	-0.04	-0.06	-0.12	0.61	-0.13
P0549	AGTATTTGTCTCAGTCGCAAGAGCGGTATCGCGGTT	36	-0.1	-0.13	1.87	2.14	-0.14
P0550	AACGCATCGGCGGTAAAAATTTCCGTGCCTCACGAA	36	1.73	1.72	0.34	1.1	-0.28
P0551	ACGGTTCGAGCGGCGTGAAGTTTCGAAATCTCGAAA	36	0.77	1.88	0.28	1.37	-0.17
P0552	CGCTACATGACCTAAAAAGCGATTGACGGTCCTCA	35	3.38	2.56	2.06	2.26	-0.02
P0553	CGGATACCACACATACGATCGCACTCGTTACAAAACGAA	39	-0.28	-0.32	2.93	-0.26	-0.21
P0554	TATCGGCGGCTCACATTTCTCACATTCACCTCGCGAAT	38	1.89	2.61	1.84	2.69	0.02
P0555	TCCACATCGAACGAAAAGCGTGATGTTCCGAGCCTT	36	1.18	1.87	1.95	2.07	0
P0556	CGCCTGCAATCGGATCGCGATATTCCTTATGAAGTG	36	-0.03	-0.03	0.71	1.22	-0.02
P0557	ATATCGGGAGAACAAGCGGTCATGGATAGGCCAAT	35	2.35	2.67	1.13	2.19	0.27
P0558	CGTTGCATTACACGGAATCACGAACGGTTGCCATCA	36	0	-0.04	0	0	0.01
P0559	TCGTCATCCAATTAGAAACGGCACTTGTCTCACGCG	36	0.95	1.56	0.44	1.12	-0.02
P0560	CGCTGAATTTTCGCGGTAGAACTGTTCTAGTTCACC	36	-0.11	-0.12	-0.11	-0.1	-0.13
P0561	AATCGTATCGGTATTCGACTGTCTGCCCCAGAGGAT	36	2.92	3.04	0.15	0.15	0.1
P0562	TTCTTCTTCGTAGAGTGTCCGTGTTAGACCCCAACC	36	-0.05	-0.05	-0.06	-0.01	-0.05
P0563	CATCGCATCGGATGGGACGGATGCGAAATGTGTTTT	36	0.68	1.25	0.44	0.66	-0.02
P0564	CCCCGATTTATTTCGACCGCCAATCCAATTTCGCAC	36	1.28	1.86	0.84	0.96	0.03
P0565	CGCTCAGGAAATCAATCATCGCATCGATCCATTGG	35	0.07	0.08	0.38	0.73	0.07
P0566	CGATAACGGGGATGTTTGTTGTCTATTCCCGTCAA	35	0.15	0.13	0.16	2.87	0.13
P0567	TCAAAGACGGTTGAATCGAATCGGATTAAGCGGCGG	36	1.35	1.59	0.73	1.44	-0.26
P0568	AGCGACCCCTTATGTCAGTCATACGAACGACTGTT	35	0.07	0.09	0.12	0.1	0.1
P0569	ATTAAGTTGCCGTTGTTAGCCTGCCGAGATCTACC	35	0.35	0.55	0.57	0.42	0.22
P0570	CGTTATCAATCAGTAAAGCGTCCGCACGACATTGG	35	0.23	0.62	3.23	0.37	0.1
P0571	CGTGTTGACAGTATTGTGCACAGTTTCGCTCGCCAT	36	1.99	2.33	2.25	0.19	0.12
P0572	ACTCTCGAAGACTTTGGTCGAGAGCGTCATCGAAA	35	-0.16	-0.16	2.92	-0.16	-0.16
P0573	GCCTTAGCACGACTAATAGCACGGTCGCATCGTTAT	36	1.57	2.1	2.61	3.12	0.05
P0574	GAATCGAGGTATTGGTCGAGCGGGTTAATTCGGAA	35	1.34	1.75	0.74	1.48	0.24
P0575	GCGAGTCCGAAGTGTAATATTTGCCCTTAATTCAGACCTC	40	-0.01	0.31	-0.17	-0.18	-0.2
P0576	ATATGACGCCGCGTGATACGACATTGCACCTGTCGTAA	38	0.03	0.03	0.94	1.41	0.16
P0577	AATCCATTCCGTCTCGCGTATCTACTGTAAACCCG	35	0.07	0.82	0.26	0.6	-0.02
P0578	ACGCACTGACAAAATAGTATTCGACCATGCCGACC	35	1.73	2.4	1.62	1.92	0.72
P0579	AACGTGTAGTCGTCCTACCGAAAGGTGGTTTCGCAA	36	0	0.02	2.36	2.34	-0.02
P0580	GTGGTGTGGTGCATGCCCTAGCGTTTACCAGTAATT	36	1.15	1.73	0.67	1.49	0.22
P0581	TTAGAAAACGGCGTGTCAAATGACTTCGGGCGAACG	36	2.29	2.49	1.31	1.97	0.03
P0582	CGAAGCGGGACTTAGCATTCGCTCGGATTTTTCGAA	36	-0.12	-0.12	3.31	-0.13	-0.09
P0583	ACCGCGACCACCATAGAGCATATCTATCGATTTCCC	36	0.02	0.68	0.11	0.04	-0.06
P0584	ATTGTTACGATTCCAGCGGGAGGCTTCTGATCACT	35	0.2	0.18	0.19	0.18	0.16
P0585	AATACCGTGACCCACCCCATCGTTTTCTGATGCATG	36	1.65	1.98	1.58	1.26	0.12
P0586	GATGCAAAAGTGGGCCGACTACTTGGAAAAACTCA	35	0.2	0.29	0.26	0.21	0.21
P0587	AACGGCTCAGGTGAATTCGTAGTAATCCGCCTCAAG	36	0.07	0.06	0.12	0.07	0.09
P0588	ATTGAACTGCGGGACTTGCCATGTTTCGCTTCGTGT	36	0.43	0.47	2.51	2.89	0.21
P0589	AGTGGATGTTGTTTCGGTATGCCGTTCAAGCGTGGA	36	1.37	1.82	0.63	0.88	0.22
P0590	TGGACACTGACACGGATTCTTCGTCCTATAAGGTT	35	0.05	0.07	1.78	1.77	0.04
P0591	TACATAAAGTCGAGAGACGCACTCGTCGTTCTCGAG	36	2.2	1.93	1.48	1.75	0.1
P0592	ATTGAAGGTCAGATCGGCATCTCGACTGGTCAGATCCAGA	40	0.05	0.07	-0.01	0.04	0.02
P0593	GCAATGGTCGCGTATACTTCGTCGCAATATTTCAC	35	0.08	0.17	0.06	0.08	0.03
P0594	AACGCTATGTCGTATGGGTCGTTCCTGACTGTCACA	36	0.11	0.09	0.11	0.11	0.1
P0595	CGAACTGCTTACTGTTGCGTTTCATCGTTGACCTC	35	0.9	1.93	0.31	1.14	0.03
P0596	TATTCTTGGCAAAACCGCCCAAGCAAGGATATCCGC	36	-0.05	-0.08	-0.08	-0.01	-0.12
P0597	GGTGTTGTATCGACCGACCGATCTGAAAGTGCTAAC	36	0.31	2.38	1.32	1.83	0.22
P0598	TAGTGATACAGATTAACGCCGATTCCCCTGCGTCGA	36	-0.26	-0.25	1.48	2.16	-0.29
P0599	ACACTCGAAATTGCACCGCTCGGTGATCCATAACA	35	2.33	2.72	0.68	2.19	-0.1
P0600	ACGCATTTTGCGAAGCAGTGCCAACACTTATCGCA	35	-0.13	-0.11	1.68	1.98	0.02
P0601	CGGCGAACGAAATTCGTCAGCGGGTATTGCATTCAT	36	2.15	2.23	1.08	0.89	0.02
P0602	TGGCGGGCGATCAACTGTGCGTTGAAACCATATCAT	36	0.13	0.18	0.28	0.13	0.11
P0603	ACTGCTTGTCGAAAAATTCGCGAAGTCGGATCGTTG	36	1.93	2.07	0.88	1.51	-0.08
P0604	ACTGCTAACTAACCGCAATCCGAAGAAGGCTTCGTT	36	0.73	0.88	0.35	2.98	-0.25
P0605	AGCGTTTCCAGATAGCGAATGGTCGGGTTCTCGTAA	36	0.02	0.79	0.38	0.73	-0.02
P0606	CTTAGAACTTCGATATCCGAATGGATCGATCGCCG	35	1.18	0.18	0.62	0.67	0.28
P0607	AGGAATACGCAATAGCGACAGTTCGACGCGTTCTCT	36	1.73	2.65	1.78	2.87	-0.05
P0608	GGGGTGGAACGCACTTTATTCGAACCGTTTCAGAT	35	0.97	0.63	0.37	0.65	0.29
P0609	CTCCGATCGGTTTCGAATAACGGGTATGGGGAAAT	35	0.12	0.12	2.28	1.92	0.1
P0610	ACGCTTATCTGATTCCTCCGATCGCGTGCTATCGTT	36	1.81	2.4	1.21	1.92	-0.06
P0611	CGTGCATGCGATAGTCGCGTTTAAAACGAGTTATTCG	37	1.29	2.08	0.77	1.4	-0.1
P0612	ACTTCGAAAGCGGGAACTCTCCGACCTACAATTCGA	36	-0.06	-0.05	1.85	2.22	-0.07
P0613	CCGCCCGTGACGACTAATTCGAGGGGTAAACATTTT	36	0.2	0.18	0.85	0.84	0.17
P0614	ACACGCGTCGCCTCTACGAAACCTATCCGTCATTTT	36	-0.27	-0.24	2.26	2.47	-0.32
P0615	ATGGCCATCATGTTACCTCGCGGCATTTTGATCGCT	36	0.01	-0.02	-0.03	0.01	-0.01
P0616	TGCGAAAATCGCGGATGACTCGCCCACGAAATCTAT	36	-0.08	-0.08	1.24	0.42	-0.1
P0617	ATCGTTCGGTTTCCACACGCGAAACTTTCGATGGGT	36	1.72	2.46	1.93	2.58	-0.12
P0618	ATACAACCATATCAACACCGTTCACGGCGGTTACGG	36	-0.3	-0.28	2.67	2.72	-0.31
P0619	GCGATGTAATTCCATCGATGACCGTTTAGCGGAAAAG	37	-0.08	-0.04	2.86	-0.03	-0.04
P0620	ACAAACGAAACGACGCAAGAGGTTTGAGATGAAGC	35	2.13	2.33	1.15	2.03	0.24
P0621	CTCCGCGTTCTCGGTTACGCACTCTCTATATCGATT	36	-0.19	-0.2	2.84	2.38	-0.23
P0622	CGACAGACACAATACGCCAGGTGTCGTAGATATGT	35	0.04	0.1	0.1	0.09	0.09
P0623	AAGACGACAGTTCAATGGTCGCTCGAATGCATGCGGAT	38	0.08	0.08	3.25	3	0.01
P0624	ACGCGTTCGACGCAGTTCGAAGAAGAGATGTAACT	35	1.59	1.87	0.9	1.28	-0.05
P0625	ACAATATTCTGGACAATGACCCGAATAAGGCCGCG	35	0.13	0.21	0.17	0.16	0.18
P0626	ATTACCTACTGAGCGGAGGCTCGCATGATCAAGCAGTT	38	-0.11	-0.1	-0.14	-0.1	-0.12
P0627	CGGCTTAATCAGGTAAGACACGGATGGATCAATCG	35	0.25	0.2	2.33	2.47	0.18
P0628	ATAACATCGCATATCAGTCGCCGAAATGGGGCGGAT	36	0.02	0.06	3.01	0.04	0.02
P0629	AATTAACCGTTTCGCGAGGTCGCCATACGAATGGGCCATT	40	2.78	2.89	1.39	2	-0.02
P0630	GGCGATATATCGAAACAGCATTCAATCGATCAAGCGACCA	40	1.21	2	0.76	1.4	-0.22
P0631	ATCCCTTTCCGAATCGAGCGATCAACCAGGAGTTT	35	2.19	2.5	1.26	1.89	0.01
P0632	ATTTATCTGGCAGTGACGGGTCGAGTGCCATATCAG	36	0.17	0.12	2.45	2.48	0.38
P0633	GCCAGAGTTCCCATTTTGCTATCGATTTTTGAAGGCCGAT	40	1.05	1.69	1.37	1.69	-0.07
P0634	GACTGCCTGCGAAATTCAATCGCCATTTACCAGACG	36	0.05	0.04	2.91	0.2	0.09
P0635	CCCGTCAGATTAACGGCGATCAGTCCATTCGGATAT	36	1.64	-0.03	0.68	1.64	-0.06
P0636	AATCATAATCGAGTCGCGGCCGCCAAGTCGTTGGAGTTTT	40	-0.08	-0.04	-0.12	-0.08	-0.11
P0637	TACAGGAGGACTCTCCTTACCCCACGGGTATTTCGTAT	38	0	0.01	0	0.03	0.02
P0638	ACCGATTTGGGTATTGAGCGAAGTCTAGCAGGCTA	35	0.2	0.23	0.19	0.21	0.18
P0639	GCGGACGAGGATTTTTCGCGAATTCGCTATCTCGTT	36	0.76	0.32	0.32	0.84	-0.05
P0640	ATGCATTGTCGTCGGCTTGAACATTGTGCCCGAAA	35	0.04	0.16	2.43	-0.08	-0.07
P0641	AGCAGTTGCGTGGGTCGGATATCACCAACTTTGTGT	36	-0.01	0	3.41	-0.01	-0.01
P0642	AACGGAAGAACTACGATGACCGTTAGTGAGCGAGCGAA	38	-0.17	-0.13	-0.17	-0.15	-0.16
P0643	GTCCACTATCGATACGAGCGAATTCCGAAAAACCG	35	1.42	1.95	0.57	1.88	0.05
P0644	ACCTCGCATTAGTAGAGTTGACCGCTGAATTCGCA	35	0.09	0.34	0.26	0.13	0.1
P0645	AAGCAAGTCAGGCAATTCGCCTATTGTCGGAACGCT	36	0.15	0.09	2.51	2.45	-0.04
P0646	AATAGCCCACCGATATGCGATTCCGCCTTTCTGCTT	36	2.8	3.08	1.51	2.33	1.16
P0647	GTTGGTGCTCTGGTCTATTCGAGTGCGAAGAACTGT	36	0.26	0.22	0.25	0.25	0.33
P0648	ACGCAGTAAAAGCAATGGTCGCGTATACTTCGTCGC	36	-0.02	-0.06	-0.13	-0.04	-0.11
P0649	GCGATTCAATTCGGCAGGGCTGGCATCAATCCAATT	36	1.71	2.13	1.14	1.83	0.14
P0650	GGAGATGGCCCGACGAGTTGCGAAAATGTGAACAAA	36	2.06	2.09	1.8	1.86	0.24
P0651	GAAAAGCGAACTTGTCGGGTGAAATACGAGATCGA	35	0.59	1.3	0.4	0.89	0.04
P0652	GGATTCGCATGTTTCGTTCCTGAGGAATTGAACGGC	36	1.87	2.45	1.23	1.78	0.13
P0653	TTTGTGAATGGCGTAAGAGCGACGATTGTCGTGGGAAACG	40	-0.07	-0.06	-0.14	-0.11	-0.11
P0654	AGACGAAAAACTCTCCGAGTAGCCGTTATGAGGCGT	36	-0.13	-0.15	2.93	-0.12	-0.16
P0655	GGGTTTTAATCGCCTATTGGGCAAACGATTGCGAC	35	0.21	0.18	0.23	0.24	0.21
P0656	ACAACGCATAACGCACTACTTCGGAAGATTCGCCT	35	0.17	0.18	0.54	3.32	0.65
P0657	AACCCAAGCCGCCGAGGAGTCCAGTAAAATAAACGA	36	0.49	0.39	0.99	0.44	0.29
P0658	TTTTTTCGTGAGCGGGTAACAACGCAACCCAGCCGAAT	38	1.11	1.79	0.6	1.51	0.13
P0659	CGACTCGCTAGACGGTTACCCAAAACGCAGTTTGAA	36	1.18	1.41	0.2	0.78	-0.24
P0660	CGGAAGCGACCTACTACATATATGGACTGCTCCCAA	36	-0.03	-0.07	-0.03	0	-0.04
P0661	AAGTCCTGATGCGACGATACAATGACCCAACGGAAC	36	0.04	0.03	0.09	0.08	0.05
P0662	GGTTAGTCGAATCGGTGATCAATTTCACTCGTCCG	35	0.14	0.11	0.07	2.81	0.08
P0663	ATGTAATTAAGAGCCCACGCGACGCAATTAAGGCT	35	0.43	0.73	0.89	1.81	0.36
P0664	ACGAAACGACAAACGAGGCCGAACGGAATAAGACA	35	1.72	1.93	0.82	1.08	0.29
P0665	ATTTCAGGGATGTCGCAGGTCGTTCTTTCCCCTAT	35	0.16	0.2	0.24	0.2	0.12
P0666	TCCTCTTGTGGGTATGCTCCCTAGAACGGAATATCG	36	1.44	2.39	1.57	0.02	0
P0667	GAATCCATAATGGCAAAGACCGTGGGCGATGACTGT	36	2.29	2.54	1.26	1.97	0.23
P0668	GGTGATGCAACGACACGGGCGAATTATATTTTCATCG	37	0.63	1.05	0.42	0.58	0.2
P0669	ATACCAGATTCCGCCAGCGTCAACTTCTATCGACAC	36	-0.04	-0.07	2.99	-0.04	-0.02
P0670	ATCAATCGCGACGACGGCTATGTTTTCGAGATCGAG	36	2.73	2.8	2.45	2.41	1.01
P0671	AATGTGTGCATGGGCGTCATCTATCGTCTCCTGACA	36	1.64	2.25	1.26	1.66	-0.02
P0672	CAACGCGATTCAGGTCTACGACTATCCGAACATCGT	36	0.09	0.69	0.14	0.27	0
P0673	ATACGGGTCGAAATTGCTTGTGCACGCAACGAGGTT	36	1.7	1.9	-0.13	-0.07	-0.08
P0674	AACAAAGCACTCCATATCAAGGCGAAGCGTATTCG	35	-0.1	-0.09	2.27	-0.06	0.09
P0675	AGCGGAATATGGACGAAACTCGGTTATCCGAAGCGA	36	-0.16	-0.13	2.1	1.89	-0.16
P0676	GTTCGCTCTAATTCGTCCCGCATTCTCAGCAGAGAT	36	-0.11	-0.11	-0.09	-0.07	-0.09
P0677	TGACCATTAATCGCTCCGTCTACAGTCCTGACGGTA	36	-0.13	-0.12	-0.09	-0.1	-0.12
P0678	AGGCACGGTTTTATGCGTCGACGGGTTGAAAATCA	35	0.73	1.22	0.43	1	-0.01
P0679	CGATAATTCGCCGAGCAAATTGCGAACAACCTGTTCT	37	-0.19	-0.19	-0.11	-0.12	2.06
P0680	GTGTGTCGTATCTTCGTTCATGGAGGAAGCCGCATT	36	0.84	1.79	0.4	1	0.2
P0681	ATCATTCCGTGGCAATACTCAGCAGCACCTCGATCGTCAA	40	2.41	2.79	0.82	2.15	-0.06
P0682	CAAAATCGATTCTTCGAAGGATGAGCAAGGCGGGCT	36	3.23	3.01	2.65	2.74	-0.1
P0683	ACGATCAACATCGTTGTAGCGGAGAGATGAACGCT	35	0.03	0.04	1.62	1.97	0.02
P0684	AATCAGCACGGTGTCATCGTGATGTCTTTCGAACGC	36	1.37	1.96	0.95	1.59	-0.1
P0685	AGTTCGGATAACGGATGAAATACCGACGGAGAACGC	36	1.12	1.93	0.49	1.16	0.17
P0686	TGCGGCGAGCGACTGGATACATTGAAAATTTGGCGT	36	0.61	1.39	0.37	1.25	0.58
P0687	CGCTCGAATTCGGCGGGTTTTGCATGATCGCTTTTT	36	0.87	1.71	0.28	1.25	-0.09
P0688	CGCGATTTTTCCAGACAGTGCATCTCAAAGACAACC	36	-0.16	-0.17	-0.13	-0.13	-0.14
P0689	AACATCCAACACTCGATAGAACGGCCGTGACGAAT	35	-0.12	-0.08	-0.01	-0.04	-0.06
P0690	ATTCGGTGATATCGCCGTATCACATTCGCCTTCCGT	36	1.61	2.43	1.29	2.37	-0.2
P0691	AACCGCAATCCACTACGACCATTGCATTCGGAACAG	36	1.16	1.85	0.48	1.37	0
P0692	TGTTGCGACGCATTATGCTTATCAGGGGCAGTTTGC	36	0.12	0.09	3.31	0.09	0.11
P0693	CCACATACGACGATACCGCCCGTAATTAAGGTGGTT	36	0.46	0.13	1.33	0.08	0.01
P0694	ACCCGTTGGCGAGCGGCTATCGAAAAAATTACCTT	35	0.23	0.74	0.29	2.18	0.38
P0695	CAACTCGTCTCGTGATTTAAGCAAGTCGCTCGCAGT	36	0.02	-0.01	3.41	0	-0.06
P0696	AGGAGATTCGGCGGGTCGTTTATACGAACTCGATA	35	1.19	0.48	1.92	2.63	0.1
P0697	CGAGCACAAATATTCCGAATTGCGAATCGAGTCTC	35	-0.03	0.01	1.77	2.17	-0.02
P0698	TATCATCCCACCGTCAATTCACCATACGGTTTGCCG	36	2.82	2.59	2.42	2.5	-0.09
P0699	CTCAAATAGAACCGTGAGGCGACATTGGATGGAAT	35	0.24	0.13	1.79	2.54	0.14
P0700	ACGGCAAGCCGTCGCGGAGATGAATTTGATACTTGA	36	-0.02	0.06	2.45	2.82	-0.04
P0701	ACATCGGACAGCATTGTATCGACGATCTTCAGGCGA	36	-0.06	-0.08	2.8	-0.06	-0.07
P0702	AAGGATCGACGCAGGATTCATCCGAACCGAACATAC	36	0.46	1.19	0.15	0.4	0.04
P0703	CGATGCAACGACACGGGCGAATTATATTTTCATCGCA	37	0.6	1.07	0.31	0.49	0.04
P0704	CCGCACAGCCCTTCGTTGTTAAGTGAAACACTCAGT	36	0.02	0.06	0.05	0.11	-0.01
P0705	TGCAGGCGGATTCTTAATTGCCCTATCGATCAACGC	36	1.35	1.87	0.55	1.14	-0.05
P0706	CGAAGAAGTTAGAATTCCATCCGATCGACTCGGGCA	36	2.9	-0.08	1.26	1.99	-0.07
P0707	ACAAACACCTAATCGGATGAAGAACGGGGCTTGGA	35	1.46	2.57	0.58	1.15	0.25
P0708	TGTGGCATCGATGCGCGACTTTTGTTCACCACTAT	35	-0.07	-0.07	-0.06	1.04	-0.08
P0709	GGTTTCTGAATGACGCACGATGTTTCGATGATGCT	35	0.29	0.3	0.27	0.29	0.37
P0710	GCAAATGCTTCAATCGCTGCGACTGCTTCGGTTGTT	36	0.56	1.74	0.57	1.14	-0.22
P0711	CGCTCGGATTTTTCGAATAGGTGCGACAGGTCTTCA	36	0.02	0.04	3.41	0	0
P0712	CGCAAGCACTGAAGGTGTTGAGATGAATCCGATCGA	36	1.34	2.35	0.54	1.59	-0.04
P0713	ACGCGTCTTTCCAACAGCAAGTCATGTGCGGTAACT	36	-0.11	-0.12	2.83	-0.12	-0.14
P0714	TAAGAACTCCGAACCACGAGCGTCGGTATAAGCCAT	36	1.48	-0.43	-0.2	-0.3	-0.45
P0715	ACACATCGAATCGGTAATCGTCAGCGAGCACTACT	35	0.12	0.03	0.02	0.03	0.01
P0716	CGTTGACGCAGTTTCAATACGGGGCCATTAAGTCT	35	0.19	0.18	0.18	0.19	0.2
P0717	AAGTTCGCGATCCCGTTATGTCAGGTTTCCAACAC	35	0.03	0.03	2.15	2.78	0.03
P0718	ACTTGTTCGTATAGCTCGTAATGAAGTCGGCAACC	35	0.02	1.54	1.87	1.91	-0.11
P0719	CGATGCTCCGAAGTTTGTCGCGACATACCTTGAGTT	36	-0.15	-0.08	2.72	-0.11	-0.13
P0720	CGATAGTCGTTTTCTCGACCGATCAATGACTTGCG	35	2.28	2.39	1.15	2.08	0.04
P0721	GCTATCGGGAGCAGTCCATATATGTAGTAGGTCGCT	36	0.2	0.19	0.16	0.21	0.29
P0722	CGAGATTCAGTGTTGCGGTATCGAATACAAAATCGGC	37	0.01	2.89	1.7	2.11	0
P0723	GACTTGGCAACGAAGCGGAATATGGACGAAACTCTG	36	0.21	1.29	2.91	1.96	0.14
P0724	CGGCGGTTTGGTAAGGTTCCAATCTGTAGACTAACAAC	38	0.99	0.2	2.99	0.18	-0.1
P0725	TCGCAAAAAGGGATACCCCGCCACTTCAAAGAAGT	35	-0.03	-0.03	0.04	0.01	0
P0726	CGAGTCGGTATTCGTATCACAGGGAGGCTTACTCTT	36	-0.01	-0.08	-0.07	-0.05	-0.08
P0727	AGCCTACGCCGAGGAAATAATTGCGTAGCCGTTCTT	36	-0.05	-0.04	3.58	0.89	0.51
P0728	ATCTCAGGCTCGACCGTCGCTTAAAATATTCGACG	35	1.46	1.49	0.65	1.07	-0.01
P0729	TATTCGGTCCTAAACCGTCCTTACCAATCAGGAGGCCCAT	40	-0.21	-0.24	1.34	2	-0.26
P0730	AATTCACTAAGACGAGGCGGCATGTTTCGATGCACG	36	1.22	1.59	0.5	0.85	-0.18
P0731	CGCCATACTGCGAAACAACACGAACCCGAGATGATT	36	0.02	-0.02	1.8	2.58	0.04
P0732	CCCGTTTGGATAGCGACCAATAACTAATGTCGCAT	35	-0.11	-0.07	-0.06	-0.07	-0.07
P0733	AATCTACCGAAACGCTTTCCCGCACACTGTCAGGGATT	38	0.06	0.04	0.04	0.06	0.12
P0734	TATCGTGACTGCGGGCGTTTCCGTTCATAGGAGTAT	36	0.58	0.87	0.52	3.19	0.2
P0735	ATTTTTTTCTCCAGCGATACGGTCTACGGGGCTAGC	36	3.03	2.72	2.8	2.81	0.08
P0736	ACGGCTATTTTCGATCGACCGAATACAAGTCACCAG	36	-0.02	-0.06	-0.09	2.02	-0.11
P0737	GTCACTACGCAGAACCTCTCTGCCGATCAATTACAG	36	-0.11	-0.11	-0.1	-0.06	-0.11
P0738	TTTCGGAAAGATGCTATTAGGCCGAAGTGCAACCGC	36	0.07	0.03	2.05	2.24	-0.01
P0739	ATATGTCTCCGTTTGGCACTACCGTCGTTACCGTAGCCAT	40	0.01	-0.04	-0.06	0.01	-0.06
P0740	CGACGGTAAAGCGTGGCGAATCTCTTCTAAAGACAG	36	1.03	1.37	0.31	0.61	-0.07
P0741	ATTGCTGATCAACATCGTTCGCTCCGCTAAGCGTT	35	1.36	1.88	0.14	1.22	-0.02
P0742	AAGTCGTTGAGCGACTCTCTGCCTGCACAATACGAT	36	-0.04	-0.06	-0.03	0.06	-0.1
P0743	ACTCAACGAACGCCTACTTCGGGATAGATTCGACA	35	0.55	0.41	3.06	0.38	0.39
P0744	CGGTTCCGTGAGGCAGCAATATTTCGGTATGCTAT	35	0.17	0.16	1.82	2.16	0.13
P0745	GAGGAGTTCCAACGAGAGTTCATTCTCTCGATCTACGAT	39	-0.23	-0.28	-0.27	-0.23	-0.24
P0746	AGGCGTGGTAAATCGCAATTGCGTTGTTGTCGAAC	35	-0.03	0.01	1.79	1.84	-0.05
P0747	AAAACAGCATAGAAGCCCCAGCGGAAGGTCCGAGCATTAT	40	0.03	-0.01	2.77	3.44	-0.04
P0748	CTCGCCCTGATCCCAGTTAAGTGAACTCGCAATAGT	36	0.01	-0.01	0.07	0.07	0.01
P0749	ATCCCACGCACATCTTAATCGGATGGAATAACGGCC	36	0.09	0.06	2.53	2.76	0.12
P0750	ATCGCATCAAGAAAGACGCGGTAGAATCGGGAGGAGAA	38	0.08	0.13	0.61	1.15	0.11
P0751	GAATCGAGTCAAACTCGTAGGCGACATCAATTTGC	35	1.39	1.91	0.89	1.25	-0.05
P0752	ATCGATATGCATCGAATCGCTCGAAACACGACACGG	36	1.55	2.39	1.05	1.89	0.02
P0753	ATGGTTTTTCGCGTTGGGGCGATCTCCGTCCTTTCATT	38	0.15	0.16	2.3	2.76	0.1
P0754	AAAAAAACGCGTTGGTTGAACGAACGGACGAAGGCG	36	1.05	1.36	0.2	0.8	-0.13
P0755	CGCTTTAGTTTAGATTCGTCGCGAAAGGTTCACGGTAACA	40	2.6	2.18	0.42	2.81	-0.15
P0756	AGTTCGCGATCCCGTTATGTCAGGTTTCCAACACAC	36	-0.12	-0.07	2.13	2.68	-0.1
P0757	ATTGTAACGCACACGGTTCGTTATGGCTATGACGCG	36	0.17	0.16	0.21	0.27	0.19
P0758	GGATGAATATCCTCTACGGTATCTGGTTGAAATACGACCC	40	-0.07	-0.07	3.39	-0.04	-0.06
P0759	TATCGATGTCCCCAAATAGTCACCGAGCCGCTCAAT	36	0.21	0.26	0.11	0.1	0.1
P0760	ATGCGAAAGAATGCATCCGTCATTCGCTCGATGAGG	36	-0.03	-0.04	2.08	2.41	-0.05
P0761	CGTGATAATCGGGCTGTAAAAAAATCGGCGGAGAGG	36	0.46	0.94	0.13	0.57	-0.09
P0762	GGAGGCAGTCACGGTGCATATATTTCGCAATACTG	35	0.3	0.28	2.12	2.81	0.21
P0763	CGAGAATGGAAGGACCACGCTAAAGGAATGTCTCGA	36	0.17	0.1	3.74	0.17	0.1
P0764	GCAGCGAACAAGGTAAGCCAACCGACAATTACTAGTATCT	40	-0.14	-0.17	-0.06	0.68	0.01
P0765	GCCAATACAAACTTGCGGGTCGACTAATCTGCGGAT	36	0.12	0.1	1.38	1.67	0.07
P0766	ACGCGACGATTCGTAACGATGGATGGATACATCGT	35	0.51	1	2.34	0.34	0.22
P0767	GGAGCAGTCAGTAAAGTATCCGATCCATCGAGATACG	37	-0.12	-0.1	2.71	-0.12	-0.11
P0768	GCACGGAAGACGAGTCTAACCTGATAGCAATCGTGA	36	-0.03	-0.05	0.04	-0.01	-0.02
P0769	AGGGGCCACATATCGAAGGACTATCGACATGACGAA	36	0.13	0.11	2.44	0.15	0.13
P0770	ATCTGAACCGCACACTGTTAGGACAACCATCGTGAC	36	1.1	1.66	0.65	0.72	0.09
P0771	CCTTTTGCTTTCATCTCGACTCCGTCCGCAATGGAT	36	1.87	-0.11	0.78	1.52	-0.13
P0772	ATCGATAATCGTGTCATTCATCGCCGCTTACTGCC	35	0.18	0.14	0.93	1.33	0.28
P0773	ATTTTGAGTCGCATGCGATCCCCGTCGTCGATATCA	36	0.82	1.34	0.32	1.06	-0.34
P0774	ACGCTGCCGTTCTGAAGATACTCCGAACAACTTGAG	36	0.08	0.07	0.15	0.1	0.1
P0775	AAATGAGCGTAGGCGTGGTAAATCGCAATTGCGTT	35	-0.23	-0.22	0.93	0.97	-0.23
P0776	ATGACAACATTGCCTTGTCCCGTTTCGGACAACCGT	36	1.53	2.22	0.46	1.54	-0.04
P0777	AACTCGCAAAGTGCTATTACATCGACGGGTTGACGC	36	0.33	0.67	0.78	1.76	0.18
P0778	ACCAGACGACTTACCATTTATGGTAGTTGACCGCCC	36	0.92	1.56	0.52	1.35	0.09
P0779	ACGATCGAAGATTACCCGTTGATACGCTCGAAGCGT	36	-0.22	-0.21	1.42	2.13	-0.25
P0780	CGCTTGACGAACGAGCGGGATTTTGCTTATTCTGAA	36	0.16	0.32	0.08	0.21	0.02
P0781	AATTCGACGCATTCGATACACCTGACGCATCCAACG	36	2.74	2.78	1.29	2.01	0.82
P0782	CGGAAATACGCTCGCGAGCACTGCGTTTAACTCAAT	36	-0.23	-0.23	-0.24	-0.22	-0.23
P0783	AAAAAAGTCCCTGTCGTCGCGTCCGAAGTTGCCTACAT	38	1.43	2.19	0.91	1.36	0.48
P0784	ATAAAAGAACCAGAGAACGCCGATTTGGGTATGCG	35	2.11	0.94	1.22	1.63	0.53
P0785	ACAATGCATAAGGAGCATGCGGCCGCAATCCATAT	35	-0.13	-0.09	2.4	-0.1	-0.1
P0786	AAGTTCCGATAGAAGTTAGCGCAAGACTAACGGGGC	36	0.03	2.8	1.7	3.01	0.06
P0787	GGATTTCCCGCCATCGCTCAATCGTGTATTAGGTCT	36	2.18	2.12	0.52	0.83	0.15
P0788	GTAAACGCTACATCCGCTTTCATAGCCATCGCATG	35	1.67	2.05	0.4	1.23	0.19
P0789	ACAAGAAGTCCACGCTAATCGTGCGTCTTATCCGT	35	-0.03	-0.05	-0.06	-0.04	-0.01
P0790	TTACGCTGACAGTCGAAGGGACGGCATTATCGAAGT	36	0.09	0.12	2.81	0.09	0.1
P0791	AATTGAGCGGTTTCAATTCGCACCGTGCGGCAAGCATT	38	-0.1	0.13	-0.03	0.01	0.2
P0792	AAGCCGATGCACGACCCGAAAATGTGAGGAATCAA	35	2.22	2.59	1.47	1.87	0.53
P0793	AACGAACCCAATACGACGGGGTGAGCGATGAGGATTTT	38	0.69	0.99	1.96	2.67	0.17
P0794	CGTTTGTCGTTCGTCGAGAGAGTCGAATAAATCGT	35	0.01	0.13	1.82	2.44	0.25
P0795	CATAAAATCAGCCGCCGCGTGAAAAGAATATTCCG	35	0.79	0.72	1.08	1.05	0.26
P0796	CCTTCGTCCTCATCGAGTCGAAGCACTACTTGATCA	36	0.57	1.19	0.23	0.91	-0.25
P0797	CATTTTAGAAAACGGCGTGTCAAATGACTTCGGGCG	36	2.38	2.54	1.36	1.99	0.03
P0798	ACACGAGAATCCGACGCTTCGTTTCCTGGTAACGAA	36	1.31	1.37	0.57	1.07	0.14
P0799	CCGTGTTGGCGTATATCGTATGCAGGACGAGAGTAA	36	0.11	0.09	1.9	2.47	0.27
P0800	GCTTGATTTCGATTGTTAAGAACCTCGAAGTGGCG	35	0.11	0.09	0.07	0.09	0.05
P0801	AAATGTAACCTTCCGTCTGAAACGGTAAGGCGACCC	36	-0.14	-0.14	-0.17	-0.13	-0.16
P0802	GTGACTTGTCGATCAAACAGCGTTATTGAGGGGCGA	36	0.16	0.15	0.07	0.14	0.11
P0803	GCGATGATTGTTTCGTTTAACGGGAGATCCACGATGTCT	39	0.9	2.09	0.53	1.72	0.07
P0804	AGGTCGTTCTGGATCCGCGAGGTTAATTGCATGAA	35	1.02	1.88	0.65	1.57	0
P0805	TACACTCGAAAAATCGCGTTTCGACAGGAGGCCGTT	36	2.02	2.51	0.67	2.14	-0.05
P0806	ATCCATGTATATGCTCGCGTATATCCGAGCCTGTCC	36	3.33	3.16	2.31	2.97	-0.11
P0807	GGTATGTTGAACGCCAATATCAGGGGCATAGCAAG	35	0.33	0.28	1.97	1.52	0.48
P0808	TGCAATATACAAGGAATGGCGGCCCGTTCTACATGC	36	0.16	0.11	3.29	2.98	0.09
P0809	ATCGACTTGTTGCGATCGTTGGTCTCTAGGAAGACC	36	-0.1	-0.07	-0.12	-0.09	-0.1
P0810	ATCGAAGTAAATAAACACGAACTCGGGGCTTGCTC	35	0.2	0.2	2.24	0.21	0.15
P0811	CGCGACGATCCGATTGGTTCGAATATCGAACACAGA	36	0.68	1.41	0.49	1.18	-0.05
P0812	CCGCTTCGAATCGGCAATTTATATCCCGCGACAAA	35	-0.06	-0.02	1.16	0.11	0
P0813	AACTAGAGTTGCTGACCGCTCAAGCGAAATCGGTT	35	-0.14	-0.14	-0.19	-0.14	-0.17
P0814	AATGGATCGTTGACGCAGTTTCAATACGGGGCCAT	35	0.27	0.25	0.31	0.31	0.34
P0815	ATAACGATTGCCTGCGTTCCTGCATATGCCTTGCGA	36	3.21	1.87	1.59	2.31	0.05
P0816	CATGCGATCGATTGTTCGAGCATCCACAAATAGGT	35	-0.05	-0.02	0.29	0.61	-0.04
P0817	ACCTTGAGTCGCCTAACGGTTTGAGCGGAAAGGAAA	36	1.88	2.74	0.9	0	0.01
P0818	CATATTCGTCACACAAGAACGAAGCGAGGGAGCAT	35	0.09	0.15	0.41	0.66	0.03
P0819	AGTATGTTTCTCGAGAAACGATCGGAACGGTTCGCG	36	-0.18	-0.13	1.41	1.88	-0.18
P0820	ATTTCCCCGAGTCCAGACTTATGCCCGTCATTGGGTAT	38	0.19	0.19	3.14	0.16	0.11
P0821	AAGAGAAATCAACCTACGAGACCGCGAACGCCGAAT	36	2.16	2.18	1.47	2.03	0.94
P0822	TCGAGCAACGAATTCCTGTTTCCTGGGCGGCTTAAT	36	0.01	-0.04	2.51	2.29	-0.05
P0823	AAGCCATTTCGTTTCACCCGATTCGCGGACTGAAAG	36	-0.04	0.06	0.92	1.52	0.02
P0824	ATATCGGTTGTAGCGACGAATCTATCTCCGTCAGC	35	-0.15	-0.17	-0.17	-0.13	-0.16
P0825	ACTCATCAGGCATCACGCACTTACGACAAGGACAA	35	1.53	1.94	0.61	1.4	0.1
P0826	CGGCAATGTAATGCCCTTCCGAATCCTTTATGCCAATTG	39	-0.27	-0.28	3.07	-0.24	-0.29
P0827	CGATAGGAATCGGTGCGGCATCTTAGCAAGATGTAA	36	0	0.02	-0.01	-0.01	-0.02
P0828	CGATGCAAGACATCGCTAGCATAGGCGATAATGCGA	36	-0.09	-0.12	-0.18	2.54	-0.15
P0829	CAAATGTGTTGCGATTTCGGAAGAGAGTCGTGCGA	35	2.89	2.94	2.07	2.66	0.13
P0830	ACACCCAAATAACCACAGGAACGAACTGTGTGTCG	35	1.8	2.06	0.65	0.91	0.02
P0831	TATCGGACTTCCGCGAGCATTACCTCGAAAAAGAGC	36	1.65	1.67	0.55	1.31	-0.09
P0832	ATTTCGATCACATCACGACCGAATTGCCCGAAAACG	36	1.7	2.29	0.57	1.86	0.03
P0833	CCGATCGAGTCCTCATCGGCGTTTCGGATAGATTTT	36	-0.01	-0.03	2.62	3.05	0.48
P0834	ATATATCCGTCGTCGACGCAATGGGTAGCGACAAAC	36	-0.03	-0.06	3.13	-0.06	-0.06
P0835	CGGATCGTTATAAGCGGTGAATTCAATGCACCTTC	35	-0.01	0.04	0.01	0.04	0.01
P0836	GGGACATAACCGACGCTTTGCGAGACAAAATTAAGG	36	0.07	0.03	3.04	0.14	0.03
P0837	ACGAACGCAGAACGGTGAAACGGCATCCTATAACGA	36	1.39	1.81	2.89	2.78	0.13
P0838	ATGAACCATAGCGTATGGTCTCCGCAGATCGATGCGTT	38	-0.03	-0.04	2.27	2.78	-0.06
P0839	GCTCTGGACCTAATTCGAATCAGGAGCAATCTCCAG	36	-0.08	-0.05	2.85	2.38	-0.06
P0840	CGGCGACATGTCTATCGGGAGCATAGAAGTATGTGT	36	0.13	0.13	0.12	0.11	0.12
P0841	TTCGTCAGCAACGCAATACGCGTGTCAATGACCGCGTTAT	40	-0.51	-0.5	-0.42	-0.46	-0.49
P0842	ACCTCGATGGAGTTCCGCCCGATAAAGGAAAGTGAT	36	1.94	2.43	1.58	2.3	0.06
P0843	AGTGGAGCGATTTCGGTCATATCGGCTCGACGAAAA	36	-0.07	-0.01	2.55	2.7	-0.06
P0844	CGTGGTAATAGTCAATGACGGTCGACTTGGGCATAAATTC	40	0.07	0.08	2.86	0.07	0.03
P0845	CCCATCAATCAGAGCCCGATTACCTATTACGGATCAATG	39	-0.11	-0.15	1.14	1.72	-0.19
P0846	TCTATACGGCTGCCGTTTCGTCACTAAGAACGCGTT	36	0.23	0.76	-0.37	-0.34	-0.36
P0847	ACAAAATTGGGCTGGGGTCGACGATAGAAAGTGCT	35	1.58	1.7	0.58	1.53	0.35
P0848	ATCAGAGTTACACGAACTGGACTTCCGTTGCGGACA	36	0.09	0.12	2.07	2.43	0.08
P0849	TACGCCGTGATAACAAAGTGACTTTGGCGAGCCGTCAT	38	0.01	0.06	0.15	0.1	0.14
P0850	TCCTACGACTTCTCTATACCACCCCATGCGTCGATT	36	1.53	2.16	1.82	-0.62	-0.67
P0851	GACGATGTATCGCTACGAACTCGCGGATAAACGGAT	36	2.07	2.64	1.36	2.3	0.03
P0852	CCAACGGGATACGAATACGCTCTTAACCTGCGACTT	36	-0.06	-0.07	0.01	-0.02	-0.03
P0853	AAGAGTGTCGCGGATGTCGTTTCCGTGTCGCTATAT	36	1.65	1.7	1.23	2.12	0.48
P0854	ATCCATGCCACGATACAGTCGTTCCATCGTCATTGC	36	1.65	2.13	0.63	1.51	-0.01
P0855	GGAGCGTAACTTTCGGGTTATTCGCTCTAGTATGG	35	0.17	0.19	0.17	0.14	0.16
P0856	CGAAGAGTTGCGATGCATATAAATGTAAGCCAGCAAACGG	40	-0.08	-0.11	-0.08	-0.06	-0.06
P0857	CGTAGTGGACGAGTCGCGAACAATAGTTCTGTAGGT	36	0.11	0.11	2.7	0.12	0.1
P0858	ATCAAACCGCGAACCCGTTAAACCGAAAAGACGACC	36	2.19	1.47	3.21	3.23	0.65
P0859	ACATTACGGGCCATACGCAAGTAGACCAGCAACTCA	36	-0.07	-0.09	0	-0.05	-0.01
P0860	AACATGAAATATATGCGAGTCGCCATGCGGACGGGT	36	-0.21	-0.17	2.74	-0.19	-0.2
P0861	ACTATCTTTCGCGTGCACCTCGTAACCAAGTGACT	35	0.02	0.02	1.77	0.01	-0.02
P0862	ATAGCGAATTCGCGAAAAACCCTCGTCCGCTTATCG	36	0.72	-0.39	0.12	0.79	-0.38
P0863	AACTAGAGGTTCATCGCACGCTGAATGGTGCTAGT	35	0.23	0.21	0.15	0.23	0.19
P0864	GGCCTGACCGAGCAATTTGATCGTTCACTAGTGCTT	36	3.44	3.26	2.95	3.23	0.08
P0865	AATTCACTAAGACGAGGCGGCATGTTTCGATGCACG	36	1.24	1.6	0.51	0.86	-0.18
P0866	GGGTGACCATGAAATATCGCGAAAGTCAGGTTGAC	35	0.1	0.12	3.26	0.1	0.12
P0867	ACCAGCCCTTTCAAAATTCGTGGGCCAATATCGTCG	36	-0.15	-0.16	-0.19	-0.13	-0.18
P0868	GCGACACTATCGAAAGTTTTCCAATCGCTATCGCC	35	0.17	0.37	0.3	0.3	0.31
P0869	ATCATCGGCTCAGGTAATCGTGACGGATTGAACCGT	36	0.74	1.37	0.37	0.86	0.08
P0870	TACAGGCGGGGACGATAACTTTTACGGCAAGAGATG	36	0.42	0.31	0.3	0.32	0.27
P0871	ACCCGTTGGCGAGCGGCTATCGAAAAAATTACCTT	35	0.21	0.73	0.26	2.22	0.39
P0872	ATTGCGGACCGTATATACGCACGGCTACAGGCTCGAATAT	40	-0.03	-0.08	1.07	1.52	-0.07
P0873	ATGCCGTTCAAGCGTGGATTTCGACGGTGCAACAAA	36	1.9	2.35	0.94	1.37	0.03
P0874	AACAGCCTTGCATTACCCCGAGTCTATCTCGCTTGT	36	-0.05	-0.07	2.8	-0.08	-0.05
P0875	ATCTGAAAGACTGGGTATTCGAGAACGACATCCCG	35	0.75	1.37	0.37	1.16	0.18
P0876	CGGCGAAATTGTAACGCACACGGTTCGTTATGGCTA	36	0.09	0.08	0.11	0.11	0.06
P0877	GGGGCTGGTTGACATATCGGAACCATCGTCTAGATT	36	0.33	0.26	0.28	0.25	0.25
P0878	ATTCGAGTGTGAAATCCGATGCGTGAAGTCGCATG	35	0.65	0.55	0.67	1.77	0.12
P0879	CGCCTTTCGTCGGCGAGTCGGAACGCAAAAATTAAT	36	2.45	2.6	1.99	2.42	-0.24
P0880	ATAATGCTCGGACCTTCCGCTGGGGCTTCTATGCTGTTTT	40	0.22	0.19	2.72	3.63	0.22
P0881	AATGGAAGGATTCGACGCCCGAAGTCGAAATCGTGCTCAA	40	-0.22	-0.11	2.17	-0.19	-0.24
P0882	GACGCGGCCGACTGTTAAACGGGGCGATATAAAAAA	36	0.13	0.75	0.05	0.25	0.03
P0883	ATTCCCGCGATGCTATCGAACGGAGAGTTTGTCAT	35	0.09	0.09	0.1	0.13	0.1
P0884	TTCACTCGGAGGGTAATTTGGGTTGAGCGATTCGGT	36	0.15	0.14	3.43	0.09	0.1
P0885	CTTTCATAGAAGCGACTCAAGCACCGCGACAAATCT	36	-0.25	-0.23	-0.18	-0.04	-0.24
P0886	ACGAGCACCAGATTCGTTATGCTAACCAGGACGAAG	36	1.19	2.1	0.1	2.71	0.07
P0887	ACAGGTTCACTGCTCGGAATACCCCATCTCGAAGAA	36	-0.04	-0.07	3.07	-0.04	-0.07
P0888	ATGAACCATTTTTTTGAGGCGGCGGCTCTCGACAT	35	1.79	0.01	1.48	1.47	-0.07
P0889	ATTTCGCTTTATAGGGTTCGCCGACTGTCGAGACAC	36	0.11	0.14	0.37	0.65	0.22
P0890	AGTTGATCGATTAAGGCGAGTCCCGACGGATTGTAG	36	2.08	2.04	1	1.63	0.14
P0891	AGCCGTCATCAGAGGGGTCTAAATCGTTGTATGGCT	36	0.28	0.22	0.25	0.24	0.24
P0892	TTGGAAAAATCGACGGTCGAGCCATCCCGATCGTAT	36	-0.02	0.01	-0.02	-0.01	-0.02
P0893	AAGGGCTCGTAGTTGTTCAGAAAAAGGGCTCAACGG	36	0.34	0.31	0.3	0.7	0.26
P0894	CCACAGAGCATTACCGACATTCAAGCCGTTCTGACT	36	0.02	-0.06	2.29	2.33	0.03
P0895	GTCACGCTCGGGTCGAGAAGAAACAACGATTTCAGT	36	0.55	1.69	0.24	0.54	0
P0896	ATATGCTTATTAATGGACGCTGTCTCCGCCCGCCTCTCTT	40	0.27	0.54	0.6	1.36	0.12
P0897	AATCGCTATCGCCATTACTTGTGTCGTCACGGGAT	35	0.17	0.27	0.22	0.2	0.22
P0898	TTTCTTGGATATCCAGGGGCCGTTATTCATCGGCT	35	0.57	1.1	0.32	0.94	0.1
P0899	GCCGACGCGTTTACCCGTTTTAACGAGTCTCATGAA	36	0.24	1.52	0.7	0.89	0.63
P0900	AAATTTCGGTCGATCGTTGGCGGTTCAGCGAAGAGTGA	38	3.61	3.14	2.79	3.05	0.41
P0901	CGCGACACATCGAATTGATGCGAAATCGCCGCATTT	36	1.58	2.36	0.82	1.32	0.01
P0902	CGCAACCTGCCTTAATCGGATTCGCGTCAAACGAAT	36	2.71	3.07	1.39	2.43	-0.13
P0903	CGCAGGGCTGCAAACCTATCCGTTAGTTAACCGTAA	36	0.01	0.03	2.41	2.79	-0.03
P0904	AACCGATGTCTGATATGAGACGCGGATCAACGCAT	35	-0.03	-0.01	0.07	0.09	0.06
P0905	CCATCAGTGAACGCTTGGAATCCTACGGACAATCAATACA	40	-0.2	-0.24	-0.21	-0.24	-0.25
P0906	CCGAATCTAAATACAGAGTCGCACGGACAGGGCAAA	36	0.01	-0.01	1.67	0	-0.04
P0907	ATGCAAAACATCGAGCGTCACAGCCCTTTGCTAGT	35	0.05	0.06	1.43	1.73	0.04
P0908	CCACTCTCTGGCGTTACACAAAGACCGTCGAAGATT	36	-0.14	0.01	-0.21	-0.19	-0.21
P0909	TTGCATTACCCCGAGTCTATCTCGCTTGTAAGGGCCAT	38	0.02	0	3.09	0	0.02
P0910	AGTAGCCTTCCTGATTCAAGCGACTATCGGCGGATT	36	-0.17	-0.16	-0.26	-0.17	-0.23
P0911	AATGTGACAAAGTTCCCTCGCATATCAGGACGCAG	35	0.23	0.44	0.24	0.28	0.19
P0912	GGCATCAATCCAATTCGGTCGGGTATATTCGTCACAT	37	1.58	2.09	1.09	1.81	-0.17
P0913	AGAATTCCCCATCGTATAGGAGTGAGATCGCCAAGG	36	0.08	0.06	0.18	0.13	0.15
P0914	GCTGAAGTTAGTAATCTCGCGGTCGTTCGTATTGAGGAT	39	0.16	0.19	0.08	0.25	0.11
P0915	CGACTTCGACCATTGACAGCACTTCACGATTTTGAAC	37	-0.08	-0.09	2.89	-0.08	-0.07
P0916	ACTCTCCGAACCTTTTATCGTCGCTGCTGTGGAAA	35	0.08	0.03	-0.01	0.04	0.02
P0917	GCGAGCGAGTAAATATTAGCGTCTCGATGTTGCACG	36	-0.01	-0.02	0	0.05	-0.03
P0918	ATGTCGTTTCCGTGTCGCTATATCGACGAGTGACT	35	1.67	0.1	0.73	1.15	0.11
P0919	GCCGACTGTTAAACGGGGCGATATAAAAAAAGAGGG	36	0.07	0.1	0.14	0.16	0.13
P0920	ACAGATAGCGTGAGTACCACATCGCGATCTGCTTCT	36	-0.26	0.77	0.62	0.69	-0.25
P0921	AAACGGGAAGATCCAAGACCGCTCGTTTCTTCGTCCACTA	40	-0.1	-0.14	2.9	-0.09	-0.14
P0922	CGAAGCGGCGACATTTACTAACTAGCATCGATGTAG	36	0.94	1.02	1.37	1.44	0.99
P0923	AAGCCCAGGCAATTCATGCGGCAATACAATTCGCA	35	0.05	0.35	2.45	2.72	0.08
P0924	CAATCGATCGAAGCCGTCCATCCTTTTCGCACATT	35	0.95	1.79	2.09	2.35	-0.04
P0925	TTTTTGACTCATCGACTCCCGTCGATCAACTGACGG	36	1.01	1.72	0.34	1.11	-0.28
P0926	TTCCTCGTATATCTGCACATCGTGCGAAAAGACCG	35	0.3	0.49	2.48	0.73	-0.06
P0927	CGATTGTTCGAGCATCCACAAATAGGTATCCGCAT	35	0.03	0.04	0.29	0.57	0.05
P0928	ATCGCATGAGCATGCGGGGATCTTTATGACCCGTGATT	38	-0.02	-0.02	2.31	-0.03	-0.03
P0929	ACCGCCATTATAGACGGCCAAACGAACCTGTCAACA	36	1.87	2.54	0.72	1.61	0.15
P0930	AATCTCCCGCATCTTGTCGTATACGCGGTGCAGTTCTT	38	0.01	0.03	0	0.01	0
P0931	CGGCAAATCATCCAGGCGGATTCTTAATTTCCCTA	35	1.89	2.37	0.86	1.58	-0.13
P0932	ACGCAGATCCGATACGAAAACGCTACTTCGATGATG	36	0.04	0.03	0.12	0.12	0.08
P0933	AAGTCGCTCGCAGTCTCGAACATCTGACTTACCAA	35	0.27	0.51	3.22	0.61	0.05
P0934	AAGAAGTATCTCGTGTCACCGCCCAAGACCGATAT	35	0.24	0.24	0.76	2.7	0.18
P0935	GCCTATCGAGAATGGAGCGATAATCTTCCGATAGTGC	37	-0.02	0	0.04	0.03	-0.01
P0936	TACGACCTTGCACCTGTCGTAATACGGATATGACCC	36	-0.06	-0.07	1.02	1.45	-0.07
P0937	CTGTTACAAAAAAGTCCCTGTCGTCGCGTCCGAAGT	36	1.11	1.82	0.46	1.08	0.26
P0938	CGCTTTCCGAGTTGATTGAAATAGGCCCTTACAGGAT	37	0.01	0.02	2.2	2.52	-0.01
P0939	ATGATGTGGAGATACACGGCTTTGACGGACGAAACG	36	0.98	1.56	0.83	1.5	0.13
P0940	ATATAGCGACACGGAAACGACATCCGCGACACTCTT	36	1.67	1.54	1.58	2.25	0.39
P0941	CCGAGGTGCCTGAAACCTATGTCGCTTCATATAGGA	36	0.09	0.03	0.92	0.52	0.08
P0942	AAATCCTCGCGGTTCCTACTCGGTAACTCGATAGCAGT	38	0.03	0.01	0	-0.01	-0.01
P0943	ATATCTAGCGAGGATTCCGTTTCATACGGGCCTCA	35	-0.03	-0.04	1.7	2.11	-0.03
P0944	GCAAGTGTGAGCAACGCGACATGAATATTGAGTCCT	36	2.02	2.38	1.45	2.08	-0.05
P0945	ACGTGGATGCATTCCCGTGCGAGTGAAATGCTTTGA	36	0.06	2.94	1.64	2.09	0.06
P0946	AATTGTCCGAACTACTACCCCAGCGAAGATGTTGCG	36	0.04	0.01	-0.05	0.01	-0.02
P0947	CAGGCAATCTTTCTCTCAAGGTAATTGGTCGCATGC	36	-0.01	-0.02	-0.05	-0.04	-0.04
P0948	ACTGATTGGTTGGACACGGAATGCACCAATTTGGT	35	0.28	0.24	0.22	0.21	0.27
P0949	CTGTTCCGCTCGGAGTTTTTCCGCGTATTGCTTCAT	36	-0.05	-0.04	-0.05	-0.06	-0.11
P0950	ACGGAATCTCGTAGTGGACGAGTCGCGAACAATAGT	36	0.03	0.04	2.65	0.08	0.03
P0951	CAAAGTCGATAGCGAAGCCCCATCGATATTTCACG	35	-0.1	-0.08	-0.06	-0.05	-0.11
P0952	CCTTCCATCATTTACGGTGACTACGGGATTCGCAA	35	0.03	0.23	0.09	0.06	0.06
P0953	CGATACGCCGTATCTGCAACAGCAGAACTATTCGCT	36	-0.16	-0.14	2.04	-0.03	-0.05
P0954	AATTGGGAGCACCGCCCGCTTTCCTAAGATGTTTT	35	1.69	2.27	0.94	1.95	0.25
P0955	CGGGTCGTTAAGACGCCGAAATGCTATCGATATACT	36	0.72	1.43	0.39	0.91	0.14
P0956	ATGCACTGCTAACTAACCGCAATCCGAAGAAGGCT	35	0.84	0.94	0.48	2.98	-0.01
P0957	TATCCGCGAGAAGATTCGACTACTTACCGCACCCTT	36	3.29	3.3	3.1	3.41	-0.13
P0958	CGGCGATACCCATATATTTTATTCGGGCAAGCACAC	36	0.01	0	2.39	2.79	-0.01
P0959	CCGTCGTAATGAAGCCGCGATATGAAGGATGAGAAC	36	1.47	1.71	1.04	1.6	0.03
P0960	GAGTCGCCCGATGGACTGCAAAGAATGATATTCGGA	36	0.22	0.25	2.49	2.85	0.15
P0961	CCCACTAAGGATCAAGTGTGATATTATCAGTGAGCCGTAG	40	0.01	-0.02	1.47	0.05	-0.05
P0962	GTCGGATTTTCTCGGTGCGAGGTCAATTTTTTCGA	35	2.09	2.5	1.12	1.64	0.07
P0963	ATCGAACAGTGACGCGTATCCACCATCTTCGCGAAT	36	-0.12	-0.13	-0.09	-0.09	-0.11
P0964	ACTTCGTAGTGCGAAATAATGAGGGCCAGTATTCGG	36	2.24	2.37	0.79	1.69	0.17
P0965	ATGCACGGGCGTGCTGAGCATTGGTTGACTATTAAG	36	-0.03	0.01	0	-0.01	-0.03
P0966	ATCAACATCGTTCGCTCCGCTAAGCGTTCACTTCGT	36	1.29	1.8	0.09	1.19	-0.15
P0967	GGACGAGTCGCGAACAATAGTTCTGTAGGTCAATAC	36	0	0.03	2.78	0.02	0.03
P0968	GCGAATCCAGTCGACTTTAGTGGCGAACCGATCAAT	36	-0.01	0.01	3.37	3.67	-0.03
P0969	CTGTGCATGCTGTCATCCCGAACTGAAAATCCGTGA	36	0.72	1.57	0.21	1.25	0.01
P0970	ACCATTGACGCCAGTCGTCTGGTTTATGTCGACAAC	36	-0.27	-0.27	-0.24	-0.26	-0.22
P0971	AGGTGCGGGATCGGATATTCAAGAATCGGCTACACT	36	0.91	0.48	1.24	2.02	0.23
P0972	ATCTGAAAGTGCTAACTAGTGGATCCGGGCCGATT	35	0.19	1.33	0.78	1.04	0.21
P0973	TTTCCAGTCACTCGTCGATATAGCGACACGGAAACG	36	2.29	-0.11	1.32	1.91	-0.11
P0974	CTTGGCTTGTTGTTTCGACAGTAGCCCGTTGGGATT	36	0.21	0.16	2.16	2.26	0.16
P0975	TTCGTTTGACGCGAATCCGATTAAGGCAAGTTGCGG	36	2	2.18	1.63	1.79	-0.01
P0976	CGATATCGATATCGAAATTGCTTGGTTAGGCTTCGCG	37	1.76	1.89	1.04	1.57	-0.15
P0977	GCGATGCGTATTGACTGAGGCTAACCGTTGTCAGTT	36	0.18	0.14	0.1	0.15	0.11
P0978	TGGCTTCCAATGAATGCGTTATCCAACCCTCGACT	35	0.01	0.01	0.01	0.01	-0.01
P0979	ACCAAGGAAAGTAATTGGTGGAGCCGACCCGAGATT	36	0.37	0.26	1.98	2.4	0.5
P0980	AAAGAGTGATTAATCGCCTGATAACGCCGTCCGCAG	36	0.37	0.26	2.91	0.76	0.48
P0981	AAATCGTTTGACGGAAACACGAGATCGTAGCCGCT	35	1.43	2.13	1.33	1.8	0.21
P0982	CCGCCCGTGACGACTAATTCGAGGGGTAAACATTTT	36	0.18	0.21	0.85	0.86	0.18
P0983	ACACAGGTTTATCCGCAAAGTTTCGGGAAGGCGGTT	36	-0.18	-0.15	-0.21	-0.19	-0.22
P0984	AGAGCGAATTGTGCTTTATGCCCGTCGGATTTTTG	35	-0.03	-0.04	2.96	-0.04	-0.06
P0985	CAATGTGACGCATATCGACGGACTCTCCGATCTTT	35	0.11	0.08	1.49	2.43	0.32
P0986	ACGCCTACTTCGGGATAGATTCGACAAGCCAGTTGT	36	0.13	0.14	3.23	0.37	0.34
P0987	ACAGTGCAGTAGCGATGTCCTCGATTACGATGCTT	35	0.17	0.17	0.18	0.16	0.17
P0988	ATCAGGCCCTGTCGTTCGAGCGTAAGAGACGGTTTCATAA	40	-0.05	-0.09	-0.1	-0.05	-0.11
P0989	ATCGATTAAGGCGAGTCCCGACGGATTGTAGCCATA	36	2.16	2.11	0.99	1.69	0.07
P0990	AAGCATGTCCGCCTTGATAAGAGCGTAAATTCCGCG	36	-0.06	-0.07	-0.02	-0.01	-0.04
P0991	TAGCAGCAGACCGATATGTCACGACTCGGCCAGTTTAT	38	0.26	0.21	1.77	2.71	0.2
P0992	GTATTGCTTCATGCTCCACCGAATGCTATAACGCC	35	0.25	0.12	0.6	0.53	0.66
P0993	GCGGAAGAGCGTAAATCGTCAGATATAGGGAGACTAGTT	39	0.04	0.02	0.01	0.04	0.03
P0994	AACAATTCCTGACCAACCGCCGAACGTAAGTTTAC	35	2.69	2.34	0.73	1.3	0.42
P0995	TGGAAACCGCAATGTTAAAGGTGCACTACTTGTCG	35	0.09	0.1	2.06	0.11	0.09
P0996	AGATACGAGGCTCTTAGTAACGCGGTCTAACGGGCAAGAA	40	0.01	0.02	-0.06	-0.01	-0.02
P0997	AAGAAAGGCCATGCGACTTCAATCGAGAAGCGATCC	36	1.62	1.88	0.81	1.78	-0.04
P0998	CCAGAATGCTCATTTTCGAGTTATCGCCAGCAACAAGCA	39	-0.29	-0.3	3.19	-0.25	-0.27
P0999	ACTCGGTCGTGTATTCGTGCGACTGCTCTTTGATCT	36	0.15	0.34	0.29	0.16	0.17
P1000	AACGAACTCTTTCTAGAACGAACGCCTTGCGTGCCA	36	0.96	1.58	0.46	0.98	-0.09
P1001	ATTGAAACGCTGGTTCGACCCAAAGTATCGGACTT	35	1.63	1.62	0.62	1.29	0.11
P1002	ACGCTAGCGAGATTCCAATGCATTGCATCGTTGCCT	36	-0.21	-0.19	-0.14	-0.16	-0.16
P1003	CGCCCGCATGATACGAATGTCTTGAACGCAAACAT	35	1.46	2	0.27	1.85	0.2
P1004	AATCGGTCCAACCATTTCGGAGGATAAAGGCACCT	35	0.19	0.05	0.06	0.08	0.07
P1005	AGATTCGACACTTGTTTATCGGCTGCGACATCGAA	35	0.14	0.17	0.93	1.32	0.11
P1006	AATGTAACCTTCCGTCTGAAACGGTAAGGCGACCCCTTCA	40	-0.29	-0.33	-0.28	-0.29	-0.34
P1007	ATACGCGGATGAAAGCGAATCGCCTGGATTGCATAC	36	0.02	0.06	2.85	0.08	0.04
P1008	TTTTTGGTTGATCAGATCCGCCGACGGGCAGGTCCATATT	40	0.11	0.16	0.11	0.14	0.13
P1009	TATGTCGCAGCATCATTGCGTCTGACCTCGAACGAA	36	-0.19	-0.17	-0.16	-0.16	-0.17
P1010	AACCGATCTCCATTCGGGCGTTTCACGATATTCGA	35	-0.05	-0.03	0.05	0.58	0.02
P1011	GTTGAGCAATTATAGCGACCCGTCTGAACATTTGGC	36	0.6	1.2	0.31	0.74	0.07
P1012	TGATCGGTTCGCCACTAAAGTCGACTGGATTCGCAT	36	-0.02	-0.06	3.41	3.66	-0.03
P1013	CGCGTGCAAGACGAGGTTGAAAATTAACTGGATGTGTTC	39	1.61	2.12	1.37	1.99	0.04
P1014	ACCGCACACTGTTAGGACAACCATCGTGACTGCATT	36	1.17	1.78	0.71	0.8	0.13
P1015	ATGCAGGAATCCGTCTTCGATGCGTATGACCCTTGT	36	3.9	3.05	2.41	2.74	0.05
P1016	TTGGTCATAGAGCACGGACACGGTGTTATCGGTGGATT	38	0.41	0.34	0.47	0.71	0.33
P1017	ATCGGTATACATGACGAGTATCCCGAACTTGTGCG	35	0.85	1.49	0.73	1.14	0.15
P1018	ACCAAATGTTCACCGCGGAGAACTTCCGTCGCATAT	36	-0.39	-0.35	2.05	-0.35	-0.36
P1019	ATATCGTCGTGGGCTACCTCAAAACGGTAGAGGCAT	36	0.09	0.1	-0.01	0.09	0.04
P1020	CGCATAACGCACTACTTCGGAAGATTCGCCTCATTC	36	-0.1	-0.1	0.04	3.23	-0.01
P1021	GACCTAAAAAGCGATTGACGGTCCTCATTCAGCCT	35	3.58	2.77	2.42	2.62	0.09
P1022	TTGGAACCGCTTTTACGAAAGTAGCGATTCGAGCGG	36	-0.06	-0.04	-0.04	-0.01	-0.05
P1023	AGTTCCGCACGAAGTTGCACTGGCGACGGTATATTT	36	-0.24	-0.24	3.07	-0.27	-0.29
P1024	TCCTTCGTTTCACCCGTTAGAGCAAAGCGGATTGT	35	-0.04	0.09	1.79	2.67	-0.04
P1025	TATTAGGCCGTAGTGCAACGCTATGTCGTATGGGTCGTTC	40	0.08	0.04	0.03	0.04	0.03
P1026	CCATCGAAACGGGATGTCTCGCTTTGTTGAAGAAGG	36	1.99	1.82	0.77	1.33	0.1
P1027	CGGAGATACCCTTGATTACGCAACCTATGGTCCAGA	36	0.07	0	0.01	0.03	0
P1028	AAGACACTACCGTAGACGGTCGTGCTGTTTCCCATGTT	38	0.28	0.31	2	2.57	-0.02
P1029	AGGATAATAAGCGTCACGCCCTGAAGGGTCGGTAAT	36	-0.13	-0.09	-0.09	-0.11	-0.12
P1030	ATTCGGCGTTCGCAATCGGCGTCATTGTTTCGTGAT	36	2.82	3.19	2.06	2.06	0.85
P1031	GAAGTTGGTCCGCTGATCGACCTCGAACAATAGAT	35	0.16	0.16	2.32	2.33	0.12
P1032	AGTAGATGCACGACTCATTCGTATCGTTCTCGCCT	35	0.15	0.15	2.93	0.19	0.16
P1033	AACATGGGAAACAGCACGACCGTCTACGGTAGTGTCTT	38	0.19	0.19	2.14	2.65	-0.03
P1034	GTTGAACGCCAATATCAGGGGCATAGCAAGTCATG	35	0.31	0.23	2	2.19	0.48
P1035	CCACACCGTCAGTGGATTCCCCTTGTCATTAACTT	35	-0.09	-0.07	2.75	-0.09	-0.09
P1036	TCAATAGTTTGCCGCCCGCCATCCGACATTCAACAT	36	2.06	2.48	1.79	2.32	0.99
P1037	AGAAATTGAGCGGTTTCAATTCGCACCGTGCGGCAA	36	-0.14	-0.13	-0.12	-0.13	-0.14
P1038	CGATAAGACCTTTGAATCGATGGCCGAATGCTCCT	35	0.11	0.09	0.1	0.11	0.08
P1039	CGCGTGATACGACATTGCACCTGTCGTAATACGGAT	36	-0.09	-0.08	0.71	1.12	-0.11
P1040	GCTTTGAAGTTGGGGTGGAACGCACTTTATTCGAAC	36	1.74	1.08	0.39	0.81	0.16
P1041	TTTGCCGTGTTTCGTCGTGTTCCGTCGTGTTTCGTCGTAT	40	0.42	0.75	0.6	0.5	0.2
P1042	ATCTCTTGAATCGCGTATTGACATTGGCGACCCGTGAGTG	40	0.1	0.07	0.09	0.08	0.05
P1043	CGCAGCGAACAAGGTAAGCCAACCGACAATTACTAG	36	0.04	-0.01	0.23	1.14	0.28
P1044	TCCCCACTGGGGATAAATCACCGATTCAGGATGGAT	36	0.24	0.27	0.11	0.67	0.03
P1045	TTGTGCTCGCAACTGTATTGAAGATTCGCCTGCGGCTCTT	40	1.83	2.11	0.84	1.28	-0.06
P1046	GATTACTATCATGGGGAGCCGCGAATTGGTGTTGGT	36	0.36	0.47	0.35	0.34	0.36
P1047	CGAGCGAATATAATCGCGTTCAAAGCCTAATACAACTCGG	40	-0.34	-0.32	-0.41	-0.34	-0.39
P1048	CGAGAAAACGAAGGATACCAGTTCGAAGCCTGTCAC	36	1.99	2.61	1.45	1.87	0
P1049	GTGCAGTGTTGAGCAATTATAGCGACCCGTCTGAAC	36	0.89	1.39	0.56	1.14	0.13
P1050	TACGAGGGGTAGGACTGTCGAGGGTAAATCAATCCT	36	0.21	0.19	0.18	0.16	0.17
P1051	GGCCCGAATGAGCGATTACCGCAGTAAATTTTCGAAT	37	0.01	0.08	0	0.01	-0.01
P1052	TCGATTGTGGCTGCAATAGGAGTAAACGCCAATCCG	36	0.2	0.17	0.44	0.63	0.57
P1053	GTATTCCGACCTATCGAAATGGCTACTGTCAGCCGA	36	0.03	-0.04	3.11	0.03	0.69
P1054	AGAACTCACGCAACTCGCAAAGTGCTATTACATCG	35	0.79	1.68	0.58	1.63	0.02
P1055	CGTCCGAAAAGGTCGTCTATTTTCATCATGAAGCGATCAC	40	-0.23	-0.2	1.89	2.45	-0.24
P1056	ACCTGAAACTGCGTGTCGTGTGTGCGACATTCTGAT	36	0.64	0.91	0.31	0.69	0.33
P1057	ATCACACAATCGACTATTCGGTCCTAAACCGTCCT	35	-0.1	-0.07	1	1.67	-0.11
P1058	GCCGATTACCGAGATCCATTTTCCCGATACTTTCGC	36	-0.08	-0.08	0.01	2.42	-0.03
P1059	ATGCAAAACATCGAGCGTCACAGCCCTTTGCTAGT	35	0.08	0.06	1.4	1.73	0.04
P1060	TGAATACGCGGCGAATATGAAGTCAATCGAAGCGGC	36	2.54	1.94	1.33	2.42	0.56
P1061	CCATTTGACGATACGGCCGCATTTCTCAAGAACCT	35	-0.1	-0.02	2.05	2.44	-0.09
P1062	CACGCCAGAATGATTCGACTGACTCGGGTCAAGAAA	36	3.49	3	2.93	2.99	0.16
P1063	TACGATGTGATCGATTATTCGACGGTCAACCCCGAG	36	0.57	1.41	0.29	0.61	0
P1064	CGATACAGGCCTCGAATATATGAGCGGACTTACGAA	36	-0.07	-0.04	2.84	-0.03	-0.04
P1065	TTAAGCACCCTCCATAGATGCGAGTGATTCTCGTT	35	0.06	0.1	0.04	0.09	0.03
P1066	GAAATCGTCTAAAGGCGATACGGGCGGTTTGTCGTT	36	1.51	2.56	0.95	2.04	0.16
P1067	ACATGTTCCGAACGCAGTGCTTCAAGCGGTTTAAGC	36	-0.03	-0.06	-0.06	-0.06	-0.07
P1068	AGAAGCGACTGTTCTACACGATGAATCATCCGACCG	36	3	3.01	2.49	2.81	0.05
P1069	AGGCAAGTTCAACTTACACGCGATCACATCGAATC	35	-0.03	0.02	0.04	0.09	-0.02
P1070	TAACCGCACTCGCTCACGAATACGGTGTTCACCTAT	36	0	-0.01	0.06	0.2	0.06
P1071	ATGACGCGGAGATTACCTGGACTCTTGATGGTCCAT	36	0.06	0.06	3.12	0.05	0.02
P1072	CGGAATGATCCTTCCATCATTTACGGTGACTACGGG	36	0.06	0.23	0.06	0.04	0.05
P1073	AGTGATTTGGCCACCATCCGATATCCAGATGTGCGA	36	0.09	0.12	3.34	0.07	0.05
P1074	GAGTGCATAGTAAACCGCGATCGCATGGATCTCGAT	36	0.06	0.06	0.04	0.1	0.06
P1075	AACGGCCTCCTGTCGAAACGCGATTTTTCGAGTGTA	36	1.07	1.36	0.33	1.14	0.06
P1076	ATTTCGTCGAGCGACGGATCTTCAGTTATCCGAAT	35	1.28	1.56	0.34	0.74	-0.15
P1077	TATACTAGTTAACAAGCCGTCGCTCGACGCGTCCAA	36	0.1	0.22	2.31	0.04	-0.09
P1078	ACAGGTTCGAATGAAGATTCATCGCGGGCATACTG	35	1.1	1.47	0.5	1.08	0.24
P1079	CGGATCCGCGAATGGAAAAACGGAATCGATCCTTAC	36	1.63	2.07	0.31	0.86	-0.09
P1080	CGCGTTCACGCAGATGTGCGAAATTGATCCGCATTA	36	-0.1	-0.07	2.91	-0.09	-0.13
P1081	TTTGATGGGGCGGTTTGTTGATCATGATCGCGTGCA	36	2.29	2.3	1.69	2.45	0.08
P1082	AGTGCCATAACGACCTCGCTCTAGTTGAAGATTAG	35	0.14	0.16	0.95	1.71	0.19
P1083	CTCACGCAGAAATTGAGCGGTTTCAATTCGCACCGT	36	-0.05	-0.06	-0.07	0	-0.06
P1084	GCCATCCGATGCGGCTACGAAATGGTTCAAAGCATT	36	0.02	0.01	0.07	0.05	0.04
P1085	CCACGATACAAGAAACGCCTATCGATCCAATCCAT	35	-0.04	-0.04	0.18	2.53	0.19
P1086	TCGCCAAATAAACGATTGGTAGGCGTAGAGTGCCGT	36	1.36	2.34	0.6	1.7	0.78
P1087	AGGCGTTCATCGTGTCGTCTCAATCGCTTGATATCG	36	2.07	2.17	1.3	1.54	0.02
P1088	AATTCTCCAGAATCGCCCAACGATCAACCGCCTGAT	36	1.14	1.15	1.65	1.01	0.67
P1089	GCAGCGAAGCGGCGACATTTACTAACTAGCATCGAT	36	-0.2	-0.17	1.21	0.76	0.55
P1090	GGCGATTTTCGTTGTGCTCGCAACTGTATTGAAGA	35	1.97	2.33	1	1.48	0.11
P1091	AACTGGTCCGTCTTCGTGACGATCAGATAGACGGGAAA	38	0.94	2.05	0.42	1.14	-0.02
P1092	TGATATGTCTCCGTTTGGCACTACCGTCGTTACCGT	36	0.02	-0.02	-0.05	0	-0.04
P1093	CCGTGAATCTACTGCACCCGAGAGTTAAGGAAAATG	36	-0.02	-0.03	0.01	0	-0.01
P1094	GCTGCTACCGCTCCGTAAGTCATTGATCTTGCTGAT	36	2.72	2.76	0.05	0.09	0.03
P1095	TTGCGATGAAACACACTTCGAACCACTCCGACCCTT	36	2	2.21	1.46	1.95	-0.04
P1096	ATTAGGTCGTGCAGCGTGCGATGCAAAGTCGATAT	35	1.55	1.65	1.22	1.53	0.06
P1097	AATGGCGAATCGACCGTGACATTGCTCGTTGGTTT	35	0.18	2.34	1.21	1.54	0.1
P1098	ATGAGCGGCATAGCAATCGAGGTTAGTATTTGCGG	35	0.21	0.28	0.16	0.21	0.2
P1099	TGATGAACCGTTCATCGAGGATTCCTGTATCGCACC	36	2.15	-0.04	0.27	1.14	-0.08
P1100	TGCTTTGACGAGTATCAATCCATGGCGTTGACAGT	35	-0.01	0.03	-0.02	0	2.28
P1101	ACCACTTTTCGAGAGTAGTGGATAACCTTGGCTCG	35	0.14	0.11	2.82	2.9	0.06
P1102	CTTCTCGTCAACGGGTCTAAATGTCTGGAGATTGGG	36	0.65	0.95	0.25	0.77	0.25
P1103	AGTTGCTTCATCGAAAAATACCCCGCGACTCACGAG	36	0.09	0.01	0.07	2.64	0
P1104	TCGTCATCCAATTAGAAACGGCACTTGTCTCACGCG	36	0.93	1.52	0.44	1.09	-0.01
P1105	CGTTAACGCTCCACGAAAAAGTCGGATGGCCATAGT	36	-0.1	-0.12	1.71	2.49	-0.14
P1106	ACGGGTCGGTTCGTCGAATAATCTGGTATACCATA	35	0.03	0.8	1.92	2.29	-0.01
P1107	CGAAATTGCACCGCTCGGTGATCCATAACATACTG	35	1.96	2.32	0.47	1.81	-0.09
P1108	AGACCGCCAGTAACTGAATGAACGAGAGTGCAACGA	36	0.07	-0.04	2.13	2.65	0.11
P1109	CGTCCGCATTCGAGCAGTATACGAATACGATGCGTT	36	-0.11	-0.09	0	-0.02	-0.1
P1110	TTGTTTCGGTATGCCGTTCAAGCGTGGATTTCGACG	36	1.21	1.71	0.49	0.78	0.1
P1111	GCTCTTCGTGAGGTCGAGAGTCTCTACCTACTCATT	36	-0.1	-0.1	3.37	-0.11	-0.1
P1112	ACAGGTTCGAATGAAGATTCATCGCGGGCATACTG	35	1.15	1.52	0.47	1.12	0.21
P1113	TCGAGGATACCTTAACAGTCGCACGGTGAAAGATGC	36	0.04	0.07	1.59	2.78	0.02
P1114	CCGTAACGGCAATGTAGATGGCGGTCAACTATTCTG	36	1.84	1.96	1.15	1.67	0.01
P1115	TTCCCAAGACGGCGGGATCGTCGTTCAATCAGATACTT	38	3.44	3.31	3	3.23	-0.11
P1116	ACGGTCCGTTGTTTTCCAATCCACGGAGAATCAGCA	36	2.44	2.72	2.05	2.33	-0.04
P1117	ATATTCCTTCAGCATCTGACGACCGCATTGCAGTCC	36	-0.02	0.1	0.01	0.09	-0.03
P1118	ACAACACCCATTAAGCGTATACCACGATTGAGCGGC	36	-0.07	-0.06	1.96	2.54	-0.12
P1119	AATCGGTTTTGGACCGCTTCGGAAATTGGAAACGCG	36	0.15	0.78	0.3	1.22	0.06
P1120	GGTTATAGAAACTGATCGATCACGCACAGAACGCAC	36	0.23	0.33	1.27	0.41	0.22
P1121	CGCGACCATTGAAATTCCAGTCGCCTTGATATTCGAATGT	40	-0.21	-0.19	1.96	2.73	-0.22
P1122	AATCGCTATCGCCATTACTTGTGTCGTCACGGGAT	35	0.2	0.3	0.23	0.19	0.19
P1123	CCACTTACCGTTTAAACGGCTCAGGTGAATTCGTAG	36	-0.19	-0.16	-0.16	-0.16	-0.19
P1124	GCGAACCCTACAAGGGTTACGACATCGAAGTGAAGA	36	1.67	1.61	0.75	1.4	-0.09
P1125	CCTAGCGTTTTGACGATATCCTTTGCCCACGAAGT	35	-0.06	-0.05	3.38	0.18	-0.05
P1126	TTGCAACTTTCGTCGGATGGTGTCCCGGTGTTGTAT	36	0.18	2.61	0.78	1.31	0.17
P1127	ATGCACTATCCAGCCAATATCAGGCCTACCTTGCGA	36	-0.1	-0.08	2.94	2.9	-0.05
P1128	ACGAACCGTGGTAACCAACACGCTACGCTTTGCATT	36	0.34	0.69	0.31	0.41	0.07
P1129	ACCCGACGACAATCCGCCTCATTGGTTCTATACAT	35	2.64	2.9	0.69	0.84	0.61
P1130	CGGTCCTCCATATCCGACGACATACACATAGCGATT	36	-0.02	-0.02	0.07	0.08	0.03
P1131	AACGCAGATGCAATGATCGGACGGCTTGTTGCCTAT	36	3.63	3.33	2.57	2.76	0.13
P1132	ATTACGGAACCAAAGGGAATTTCGAGGTTCTCGTGCCGCT	40	0.39	0.39	1.51	2.42	0.13
P1133	GAACAATATGAAGTGGCGTATCACATCGAGCAGGG	35	0.2	0.21	0.17	0.19	0.2
P1134	AATCGGAGATGCCGTCGTCAAATCGATGTGGATGA	35	0.1	0.28	3.25	0.16	0.38
P1135	AACCAACACGCTACGCTTTGCATTCTTCATGTGCGG	36	0.47	0.89	0.49	0.53	0.13
P1136	ACAGGTTCGAATGAAGATTCATCGCGGGCATACTG	35	1.16	1.55	0.53	1.11	0.23
P1137	ACCATTGCGAGCGTGCCCACTATTATCGTAAGAAC	35	0.11	0.2	2.18	2.59	0.11
P1138	ATGAGAGCAAACCGTAATAATGGCTTGACCGCTGGG	36	2.28	2.6	1.96	2.57	0.28
P1139	ATTCGGATACATCGAATCAACACGTCGAGCGCGTAC	36	-0.05	2.3	0.69	1.76	-0.05
P1140	CGTCACATCCGATCGCGATCTCCTATTGATCATACATTTC	40	-0.44	-0.45	2.13	2.45	-0.47
P1141	AATACGCGATTCGATTCGCCAGGTCAAGGCTTTTCCGA	38	1.82	2.06	1.63	2.03	-0.05
P1142	GCGATCTATACGCCGCTTAGAGATTTGGTCCAATAC	36	-0.02	0	2.97	2.79	0.13
P1143	AAAGAACCCGTCGCCCAAAAGGTCTGTAGTCCGAACAT	38	0.22	0.17	0.35	0.82	0.47
P1144	CCTCCGAAGTGGGATTTTATTGGAGCCGCCACATTA	36	0.74	0.78	3.13	0.44	0.31
P1145	CATGCCTGTGATTATTCGATCAAGCGGTGCATCCA	35	0.09	0.09	2.42	2.45	0.08
P1146	AACGCACTATCTAAGACGGATACCTCAACGGGGAAC	36	0.06	0.07	0.11	0.11	0.09
P1147	GCATTGGACATTTATCGAGTTGCCAGAACGGCCACT	36	0.07	0.08	0.11	2.53	0.08
P1148	AAGGCATGTATTTCCGTTGGGTCCACGAACAGACGA	36	0.1	0.15	0.11	0.16	0.11
P1149	AAAATATCAGCAGTTACGCGACCCGTCGCCACCAGTTGAT	40	0.27	0.17	0.67	0.5	0.05
P1150	ATACAGTCGAGCGATTACGAGCAATTACGAGCCGCT	36	1.88	2.33	1.64	1.89	0.26
P1151	TGCAAAGCGATACACCACAAGCCGTCAAACGATTA	35	0.05	0.03	0.05	0.08	0.06
P1152	ATCTGCCAAAGATACTTGTCTGGGCGGCTACGATCA	36	0.01	0.02	-0.03	-0.03	-0.03
P1153	ACTGTTCTACACGATGAATCATCCGACCGCGGCATT	36	3.04	2.92	2.54	2.77	-0.1
P1154	GCAGGATCGCGGATTGGAAGCGATATAAGTTGAGGT	36	0.12	1.61	0.83	1.11	0.11
P1155	ATCCCGATCGTATCCGTTTCGAGATTGGTCGTATGC	36	0.01	0.02	0.01	0.02	0.02
P1156	CAGATTAACGGCGATCAGTCCATTCGGATATCGAAG	36	1.26	-0.15	0.39	1.26	-0.2
P1157	CGAACCCGCATCGGACGAACATCGAAGAAGTTAGAA	36	2.65	-0.02	1.46	1.79	-0.06
P1158	TCTAGTTGTGGGGTAACTTCGTGCAACTGTGAACGG	36	0.22	0.19	3.56	0.17	0.2
P1159	AACATGGACGACCGATGAATCCGACAATCATTCGCG	36	2.98	2.57	2.69	2.67	0.14
P1160	AGGGTTTCCGCATGCTCGGATATCGCTGGATTGATT	36	0.21	0.19	3.62	0.24	0.2
P1161	CGGAAGAGCGTAAATCGTCAGATATAGGGAGACTAGTTC	39	0	-0.01	-0.01	0	-0.01
P1162	AAAACTTCAGGTCGCCCGTCTCAGTTTGAATCAAG	35	0.15	0.44	1.55	0.18	0.14
P1163	AAACGGCAAGTGTCCCGCGACCAAGATTCGATAGTCGAAA	40	1.76	2.06	1.16	1.89	-0.14
P1164	CCATATACTCTTCTCCTAGACGCGTGTTGATCCAT	35	-0.11	-0.08	-0.07	-0.08	-0.08
P1165	ACGCTTTCAGAACATCCGTTTCAGGCGTGTCCAACA	36	-0.11	-0.17	3.51	-0.16	-0.15
P1166	GATTACTATCATGGGGAGCCGCGAATTGGTGTTGGT	36	0.4	0.43	0.38	0.33	0.37
P1167	GGCGAGCACTATCAAATTCCGAATTCGGTAACGGTCAATT	40	-0.22	-0.27	-0.35	-0.3	-0.32
P1168	GAAAGTTGAACATCGGATGTCGAACATCGGATGTCG	36	0.72	1.15	0.07	0.73	-0.2
P1169	GGATGTCCATCGGAAATCGCTGAGTGCCGTTCATTT	36	1.86	2.44	1.16	1.89	0.14
P1170	ATAGTATGGCACGAGAGGTCGTCGTTGAGGCACTTT	36	0.31	0.26	0.13	0.15	0.15
P1171	ACTTGGGATAGGTCATTATCGCTTCGGCATGGTTGC	36	0.22	0.2	0.18	0.2	0.19
P1172	TCTGCTGCGATTAACTTTGTCCGACTCGAACACGAC	36	0.36	0.37	0.12	0.11	0.05
P1173	GTTCGTTGTTAGTGACAACGATCGGTGCGGTCGTAT	36	2.79	2.58	2.02	2.38	-0.07
P1174	GGGTGCAGGCAACTGAAACGATGTAATGACGGTGAT	36	3.19	3.27	2.3	2.85	0.19
P1175	AGTTTCGTAATCTTTACGCCGCCCTTGTCGCTTAGC	36	1.84	2.16	1.69	2.27	0.17
P1176	TTGTGAGTTCGGACAATCTCGTGATTTCCGACAGCG	36	3.47	3.17	2.69	2.84	-0.11
P1177	ATCGTCCGCTGCATTATTAGGGTCGTCGATGGAACT	36	0.03	0.05	0	0.05	0.02
P1178	AAGGTTGCCGAGTCAATATTTCGGAAGACGCCAAG	35	2.04	2.63	1.69	2.19	0.8
P1179	GCGAATCGGCATCGCTTGGCCCCTATTATTCTAGAT	36	0.92	1.55	0.45	0.05	0.04
P1180	GCAGGCGATGTCTAATAACGGGCAATTTCGGCGATT	36	1.69	2.41	1.39	2.03	0.11
P1181	CCTCGATTACATACCCTCGTTTCCGCTTATCCCAT	35	-0.15	-0.16	2.14	-0.14	-0.14
P1182	CCAATACACGCTTTCTGTCGAGACCAAAAAAGTCGC	36	-0.32	-0.33	3.23	-0.35	-0.37
P1183	AAGTCGGTTTCGTTCAGAATGGTCGTGAGATCGCTC	36	3.47	2.7	2.23	2.45	-0.06
P1184	AAATCCGTCCGTGCGGCATCTCTATTCCTAGCCATA	36	-0.1	-0.12	-0.09	-0.1	-0.11
P1185	GATTCGTCGCACGGCGAAAATTCTCTAAAGGTGAG	35	2.63	2.58	2.22	2.79	0.04
P1186	GCAACGAAACCGAATCCGTAGTTGTAACGTGGAGT	35	0.18	0.16	2.7	2.82	0.18
P1187	CGTATATACGCACGGCTACAGGCTCGAATATATGGG	36	0.2	0.16	0.94	1.29	0.15
P1188	TCTCGACGATCGTTAAGGCATTGAACGAAGCAAGCG	36	-0.03	-0.02	-0.03	0.02	-0.06
P1189	CGTTATACCATCAACGGTCCGCGTCGAAAGCATGAT	36	-0.17	-0.17	-0.18	-0.15	-0.18
P1190	ACCGTTTCCAATGCGTGACGGGTTTTCTAGTCCGAA	36	0	0.05	0.1	0.54	-0.01
P1191	AATAACAGCGTCCGCAGTGCGAATGAAAGCAGACT	35	2.06	2.33	0.01	0.01	0.01
P1192	ACGGCAATCGGATACCATACGCCCCGCATGTTTTTT	36	0.81	1.24	0.43	1.12	0.41
P1193	CAACAACTCGAGAAACTCCATGGATAACGGTCTAGATCTC	40	-0.2	-0.2	1.9	2.2	-0.2
P1194	GATGCATCGTGAAATCGGTCACGACGAGATTGACCT	36	3.27	0.02	2.07	2.72	-0.01
P1195	TACTGCTTGCAGAATTTCGCACAAGTCGACTGCGAG	36	-0.21	-0.21	2.77	-0.2	-0.2
P1196	AAAAGTCGCTACTGGACACGATGCCCAAGATTCGCGACTT	40	-0.14	-0.1	-0.13	-0.17	-0.18
P1197	AACGGTGGCATATTTGCACGAACCCGACAGCAAAT	35	1.35	1.71	0.78	1.25	-0.01
P1198	ATTTATAGTATGGCACGAGAGGTCGTCGTTGAGGC	35	0.22	0.2	0.14	0.17	0.16
P1199	GTTCACCACTCAATCGAGCGAGTCCGAAGTGTAAT	35	0.03	0.19	0.05	0.05	0.03
P1200	TACCTCACTCTCAAACCGCACACGATTTAGGCGGGAAA	38	-0.23	-0.26	3.05	-0.25	-0.26
P1201	GCCAAATGTAATCGCGGATTAGAACAATGCGACCCC	36	1.54	2.02	1.64	2.21	0.04
P1202	TCGCAATCGAGAATCACGAAGCCGTAGCGATTGAAG	36	-0.03	0.27	0.71	1.6	-0.04
P1203	TGCCGGAACATGTATCGCCGACATGTAAATCAACGC	36	0.37	2.06	0.96	1.44	0.76
P1204	GTCAAACTCGTAGGCGACATCAATTTGCTAAAGGC	35	1.34	1.94	1.06	1.44	-0.02
P1205	CGTCTATGTGGAACGGATTTACGGCCTTATGGCAT	35	0.19	0.19	0.17	0.18	0.17
P1206	ATTTCCAATATACCCGAGCAGCCGATAACCTGCGT	35	1.77	2.41	1.16	2.03	0.06
P1207	CGACCGCGTTAAAGGATCGATAATGAACATCGGCGT	36	-0.08	-0.07	-0.13	-0.07	-0.09
P1208	GACATCCTGTATTGTTAATCCCTCGAGATCTTTCGGG	37	-0.03	-0.01	1.35	2.06	-0.03
P1209	TCGCAGGCAAGACAACCGATACGATAATCCGCTCAT	36	1.35	2.14	0.8	1.51	0.04
P1210	ACCAATATAGTGGGCCGCTTGTCAAGTTGATAACGG	36	0.16	0.15	2.41	0.14	0.16
P1211	TCCTTGTATTCGGCATTCGTTCCCGAACCCTTATCG	36	-0.16	-0.12	-0.17	2.6	-0.16
P1212	GTGCACCACAACTACATTGTCGTGTATAGCATTGATGCAG	40	-0.05	-0.04	0.6	-0.06	1.29
P1213	ATCTCGCTTGTAAGGGCCATCGTCAAATGTTACGCC	36	0.13	0.07	3.07	0.43	0.5
P1214	TTTTATTGGACGAACAAGCGTTCAGACCGAGAACG	35	1.3	2.34	1.21	2.55	0.05
P1215	GCGTGACGGGTTTTCTAGTCTGAATTTCGGTGTTT	35	0.28	0.38	0.38	0.45	0.24
P1216	AATTTGTCGTTGAGCCACGACAGGCTGATCGGTTCGAGAT	40	1.02	1.45	0.55	1.14	-0.07
P1217	ACGATCCACACATACGATCGCACTCGTTACAAAAC	35	-0.11	-0.08	2.1	-0.02	0.05
P1218	TTCTACCGTCGCACCCGACTATCAAATCGTTACGCT	36	0.36	0.82	-0.09	0.6	-0.12
P1219	CCTCGGAGAATCCAGTGGACAATCGATTCAAACTCG	36	-0.05	-0.07	-0.06	2.68	-0.05
P1220	ATAACGGCCATGCTGTTCTGCATGCAATTCGCATCG	36	-0.1	-0.08	-0.1	-0.09	-0.08
P1221	GATTCGGTTGCTCTTGCATCGATTCCGAACATCTG	35	1.9	2.05	0.54	1.52	-0.01
P1222	AGGTTGACGAGGTCAAAAGAATATCGGTTGTAGCG	35	0.04	0.06	0.04	0.08	0.05
P1223	AGGTGCAATTAAGTTGCCGTTGTTAGCCTGCCGAGA	36	0.26	0.26	0.36	0.29	0.2
P1224	ATGACGCACTGCGGTGGTCGCATTTAGTTTCGACAT	36	0.09	0.22	2.23	2.84	0.05
P1225	CTCCTCTACGGGCGAATTATCCAACGGTGGCATATT	36	0.66	1	1.14	0.22	0
P1226	CCCTTCGTCGCTTGCGTTATATGCACCAATGAGCAA	36	-0.22	-0.22	0.89	0.66	-0.2
P1227	ATACCGCTGCACCATATTCGAACATGACCGCTCCTT	36	0.22	0.15	1.72	0.35	0.09
P1228	AGGGCGTCCGAAATTCAATGATCGCTGTTTCAATG	35	0.02	0.01	-0.05	-0.02	-0.01
P1229	TAAAATTTCCCGCGACGACTAGCCGATCCAATCGAG	36	1.3	1.7	2.74	1.8	0.66
P1230	AGGCCCATTCGTCACATCGAGTCAATCAAGCGATA	35	0.89	1.61	0.39	1.13	0.06
P1231	GCTCAACTTCAGTCAATTGGATGCGGTCTCTTGATAG	37	0.13	0.08	0.07	0.12	0.07
P1232	CGGCAAATGTGACAACCCGTTGGTCGAATACATAGC	36	0.07	0.08	3.46	0.12	0.08
P1233	ACGGAAGAGCAACATACAGTCGAGCGATTACGAGCA	36	2.09	2.52	1.75	2.1	0.02
P1234	ACGACAAGTAAAACCCTTCGACTCCCGTAGGTTGGA	36	-0.07	-0.09	-0.1	-0.08	-0.11
P1235	GAAATCCGTCAGTTTCGTCTGATAGTCCGCCAGTT	35	0.12	0.13	2.66	0.15	0.13
P1236	AATAAAAGGGCTGACGGTCTGCATCTTATGACGCGG	36	1.75	2.24	1.11	1.52	0.16
P1237	CGACGCGTTTACCCGTTTTAACGAGTCTCATGAAAAGTG	39	-0.18	0.79	-0.22	-0.2	-0.21
P1238	TATCGCCATTTATGCGTTCTTCGCCGTGCATATCGC	36	-0.13	2.56	1.13	1.92	-0.02
P1239	GGGGCTCTTTCACGCGTACGTATTTATTCCACAGA	35	0.05	0.58	0.36	0.46	0.08
P1240	ATTTACGGTGACTACGGGATTCGCAATCCTGCGGCAAT	38	0.09	0.32	0.05	0.05	0.08
P1241	ATCGGCGTAGTGCGTCATAAAAAGAACGCGGCTTT	35	-0.02	0.01	3.5	0.02	0.19
P1242	CGAAACCCCAGACCGTTCAATTTTCATCCCGAGAT	35	0.04	0.06	0.05	0.07	0.04
P1243	TACGGTTGCACGAATCGAAAGCCCTCAGTGATCCAT	36	1.5	1.83	1.65	1.66	0.04
P1244	TCTCGTCAACGAGTCTAAATGTCTGGAGATTGGGC	35	0.2	0.21	0.17	0.19	0.21
P1245	ATCGCCCGACGATACCTTTGAGTCGCAATGTGAAAC	36	0.22	0.57	3.26	0.21	-0.04
P1246	AATGAATCGGTCATGGGGCGGCAATGAAGCGGTAAT	36	2.09	2.32	1.01	1.91	0.27
P1247	GCGAAAAATTCGCGGCTCAAACAGTAAGATTCGCA	35	0.01	0.01	3.33	3.67	0.02
P1248	ACGCGTTCGACGCAGTTCGAAGAAGAGATGTAACT	35	1.52	1.83	0.86	1.24	-0.05
P1249	CGTGGGAGATCCGCATAGATTGATCATCGGGATAGT	36	0.2	0.15	2.26	2.13	0.17
P1250	AAGACGAAAGTCGGTGCCTCGTGGATATACGCTTGT	36	0	0.01	2.25	0.02	-0.01
P1251	GGGCAACATGCCTCGCTCGAAATATTTGATCCCACA	36	-0.05	-0.05	0.36	1.39	-0.02
P1252	ACTTCGAAAGCGGGAACTCTCCGACCTACAATTCGA	36	-0.06	-0.03	1.77	2.15	-0.06
P1253	CCTTATGCCGTAGTTTACGCAGAGTAAACGGATCGG	36	-0.14	-0.11	-0.13	-0.11	-0.13
P1254	ATTGCAATTGCCGTCGCCCGATTCGGATACATCGAA	36	0.08	2.94	1.55	2.56	0.06
P1255	AACCAATGTGCGTTCACGGCTTCATGACGAATCCGA	36	0.01	0.02	2.88	0.02	0
P1256	TGTTGTTCGTATACGAGCATGCTAGCGGCAACATT	35	-0.02	0.44	2.15	0.02	0
P1257	ATTTGGGAAAGCGTCTGCTATAACGATACTGGGCGG	36	0.11	0.1	0.08	0.11	0.09
P1258	AATGACCGACGCGAGGCTTGTAGGCATTACTCAACT	36	0.36	0.77	3.3	0.22	0.11
P1259	GCCGTTAATTGCAATGCGAACGACCATTGAAAGCC	35	0.09	0.1	1.96	2.59	0.34
P1260	GCTTTTGCTGTTCGAGCTTCGACTTGGACGAGACTT	36	0.64	2.2	2.77	1.24	0.03
P1261	GCCTCCATTCTGGCGATCGATAAATAGCGTTTATCG	36	1.26	2.37	0.9	1.1	-0.26
P1262	AAAGTATTGGGGCGAATTTTCCACGATCAGCGGAACCG	38	2.08	2.33	1.25	2.18	0.18
P1263	AACGATCGTTATTCAATGGGCCTTCGCCGATGATCG	36	0.93	1.44	0.34	1.25	0.05
P1264	AGGCCCATTCGTCACATCGAGTCAATCGAGCGATAT	36	0.97	1.43	0.23	0.85	-0.02
P1265	GCTCGTCGGGCATTACGATCAAGCGAAAGTCGATTT	36	-0.1	-0.12	2.7	0.22	-0.18
P1266	ATGCGGCGGACTACATATAGAACGACTTCGTTTCGC	36	1.22	1.93	0.41	0.85	-0.26
P1267	GCTTGATGCATGACTTAGCGTCACGGATCGCCTTTT	36	-0.01	-0.02	2.83	3.07	0
P1268	CATGTCATCAAATGCACCCTTGGTTCGATGAACGG	35	0.16	0.14	0.16	0.18	0.16
P1269	CCTCGCTCTAGTTGAAGATTAGTGATACAGATTAACGCCG	40	0.49	0.16	1.6	2.21	0.41
P1270	TTAGAGTTCGGTCGATGCTCCGAAGTTTGTCGCGACAT	38	-0.06	-0.03	3.19	-0.06	-0.09
P1271	ACGGAGCGATGCATTGCTAACTAATCGAAATCCGA	35	2.35	2.34	1.94	0.39	-0.05
P1272	AAGTAAATCGCCGCATAGAAACTTGCACGCTACGGC	36	0.02	0.06	3.19	0.13	0.12
P1273	GCGGTTCATACGAACTCGTTACGCATTTTGCGAAGC	36	-0.1	-0.1	1.92	2.26	-0.13
P1274	CATGCGATACCTCTATCTAACCATTGCCCGATTCG	35	-0.01	0.03	3.2	0.03	-0.02
P1275	CCTCTTCCAATTGCGATTCCGTTAGCATCGAAATTCC	37	-0.29	-0.29	-0.31	-0.24	1.55
P1276	ATGGTTCGACCTTGGATATACCGTCCGACCTGGATA	36	0.18	0.16	2.15	2.77	0.17
P1277	GATGAAAGCACAATCTTAGTCACACCTGTCGCCAC	35	0.19	0.15	0.25	0.23	0.16
P1278	AAATGGTGGGACGACGGCAAATCAGACCTCTACACCACAA	40	0.05	0.05	0.03	0.03	0.02
P1279	CAGAATCGCATCAAGAAAGACGCGGTAGAATCGGGA	36	0.04	0.04	0.39	1.03	0.04
P1280	AGGATGGGTAACGCGAACGATGACGAGATACCTGAT	36	0.23	0.27	0.27	0.8	0.26
P1281	ATGTGGTCGAACATACCGTGCGGTATGCATATGACG	36	-0.02	0.01	2.76	2.96	-0.02
P1282	GTGGTGAATGAACATCGAGTTCTCGTGGGCTATTG	35	0.32	0.29	0.27	0.3	0.3
P1283	CGCTTCTATTATCGTCCGCATCCGTTCATCGTCAT	35	-0.02	-0.02	0.81	1.37	-0.03
P1284	ATCAATGCGGTTATATCCAGTCTCGCCATGCAACCG	36	0.37	0.44	2.96	0.84	0.02
P1285	CAACGCGTGAAACGGATTAGCGGTCTTCCTCAAAT	35	-0.06	-0.05	0.02	-0.06	-0.05
P1286	TCGCGGACTTACTCGATCGGTATACCCGTGACATAT	36	-0.03	0	-0.01	0	-0.03
P1287	TTTTATCGAATACCCAACCGTAAGGACACCCGTCG	35	0.31	0.69	0.07	0.61	-0.17
P1288	CGACTCGCTAGACGGTTACCCAAAACGCAGTTTGAA	36	1.2	1.43	0.16	0.81	-0.24
P1289	TCGTCTACCAAGATATAGGCGGTATCGGTCGGAAAG	36	0.13	-0.06	-0.11	-0.05	-0.09
P1290	TACCGCTGTCGCATCGCATCGGCTTGTCTTGATTAT	36	2.5	3.13	1.55	2.57	0.06
P1291	TATCAAACGCGACAGCAGTTCGTTAAGGCATGGCTCGCTA	40	-0.09	-0.08	-0.17	-0.09	-0.13
P1292	AATAACGGTTATCGAGGAAGGGGCTCGCGGATGGTTTA	38	1.75	2.04	1.08	1.21	0.31
P1293	TTACAGCGTCGGGGCTATGAGATTGAGACAGATCT	35	-0.13	-0.07	1.84	-0.11	-0.15
P1294	ATCCGCTGGGCCAATCCATCGACTATGAAACGGATA	36	0.15	0.14	0.18	0.14	0.34
P1295	ATGCAAAACATCGAGCGTCACAGCCCTTTGCTAGT	35	0.05	0.04	1.41	1.73	0.04
P1296	CGTCTTACCTCGAAATCCACGATTCCACACCCCATT	36	0.92	1.6	0.11	1.08	-0.27
P1297	TAACGAGATAGCGAATTCGCGAAAAACCCTCGTCCG	36	0.82	-0.17	0.38	1.15	-0.28
P1298	CCTTCATGGTGAAAAGCGAACTTGTCGGGTGAAAT	35	0.47	1.16	0.29	0.72	-0.03
P1299	TAAATCGCATGAGAATCGGTGAAGTTTCCTTGCCG	35	2.13	2.44	1.61	1.96	0.12
P1300	GTGGTTCAATGCCCTTGGACGGTTCGAAAAGAAGGT	36	2.59	2.81	0.57	3.35	0.14
P1301	AGCGGTTACATCGACTGGTAAATAATGCGTGCTCG	35	0.25	0.19	0.25	0.19	0.16
P1302	TATCGCCCACGGAGACAATCTCGAGGTTCCCTAAAT	36	-0.06	-0.04	3.14	0.68	-0.04
P1303	ACAAACTTGCGGGTTGACTAATCTGCGGATCGATA	35	0.15	0.16	1.05	1.68	0.16
P1304	AGCCAGTTTGGTCACCTGGATACGCGATCGTTCATT	36	1.51	2.27	0.68	1.32	0.1
P1305	CTTAGTCCACCGTTCGCTTAGTGCACCGTTTGCTTT	36	1.44	2.15	0.4	1.38	-0.03
P1306	CGAATTGTCTGAACGAGAATCGCTTCTATTATCGTCCGC	39	-0.2	-0.22	1.18	1.84	-0.21
P1307	TTTGTTTCATGTCCCGTGACGAGTCCCAAACCACGAACCT	40	-0.2	-0.22	-0.23	2.61	-0.26
P1308	CGACTATCTTGGAGCCTTCGTTTACAAGAAATACGCG	37	-0.07	-0.04	-0.05	-0.05	-0.04
P1309	CGGTTGGGTATATCCGAACTTTAGGGTGCTGCTCTA	36	0.32	0.27	3.13	0.26	0.25
P1310	AGTAATCTCGCGGTCGTTCGTATTGAGGATGACTT	35	0.24	0.29	0.19	0.36	0.19
P1311	AAGAGTGTCGCGGATGTCGTTTCCGTGTCGCTATAT	36	1.63	1.64	1.21	2.1	0.46
P1312	GGTTCATGCGTTTCTTCGGAAATCTTCTTTTCAAGGCTCC	40	-0.13	-0.14	1.99	2.39	-0.18
P1313	GGTTACTAAGCGGGATAAATCGATAAGAGTGGCGAG	36	1.2	1.85	0.67	1.34	0.1
P1314	CGTTCGCCCGAAGTCATTTGACACGCCGTTTTCTAA	36	2.65	2.87	1.61	2.25	0.2
P1315	GCACCAAATTATGGAGTGAAATTCTATTCCAGTAGGCGGC	40	-0.19	-0.22	-0.26	-0.22	-0.26
P1316	TTCCTATCATTTGTCGGCCCGATACGATCAAGCACG	36	-0.01	0.02	-0.07	2.46	-0.06
P1317	AATAACGCGATCCAAGAGGAATAATTCGAGCCGCG	35	1.76	2.55	1.26	1.92	0.4
P1318	ATCTCGTGACCAAGTTAAACGCCTTCTACGGATCCG	36	-0.1	-0.12	0.06	0.09	0
P1319	TACGACACGGGTTGTTATGGCGATCTGAGTGAAGAC	36	4.21	3.47	3.66	3.42	0.03
P1320	GCGATGAATATTGATCTCCAACGACGCTACGATTCG	36	0.08	0.1	2.51	0.16	0.2
P1321	ATGTAAACTCCCGCTTTACGCACTGCCGCCTTATCCATCA	40	-0.08	-0.08	-0.02	0.08	-0.11
P1322	AGTCGAATCCGTTTTTCGTCCGATCGATTGTGACGC	36	1.46	2.21	1.3	1.41	-0.08
P1323	AACGCACTTCGATCGTTTGGTGGTTATTGCTAGCGG	36	0.06	0.08	0.77	1.1	0.04
P1324	ACGGTCAATCACTATCCCGAGGTATTCGAATACCAG	36	0.36	1.09	-0.01	0.68	-0.13
P1325	AATCTTCACCTGTGCATGCTCGGCATATACCCGCAGCAAT	40	-0.15	-0.18	3.58	-0.19	-0.2
P1326	TGCCATCGTTCCAACGCGTCCTTTCAACAAGCGAAA	36	2.42	2.39	1.84	2.09	-0.08
P1327	TTTTAAAGCGGACGAAACACGCCGCAATCCGTTGTG	36	2	2.36	1.95	1.99	-0.04
P1328	AGTTACATCTCTTCTTCGAACTGCGTCGAACGCGTG	36	2.18	2.59	1.24	1.76	-0.29
P1329	CGCCATCGCTCAATCGTGTATTAGGTCTCTTACTTAGGT	39	1.97	2.2	0.33	0.63	0.02
P1330	GCAGCGAAGCGGCGACATTTACTAACTAGCATCGAT	36	-0.16	-0.16	1.16	0.76	0.55
P1331	ATCGCCGCTTCCTCGCCGCATCGATATTTTTTAAGG	36	2.61	3.2	2.17	2.97	0.92
P1332	GGCGAGTAAGTAGATGCGATCGGTAGGCAAAAGGTT	36	1.86	2.02	-0.06	-0.04	-0.07
P1333	CCGATTTCGACTGAACATTGCGTAGGAAATCGCCGA	36	1.34	1.93	1.23	1.47	0.06
P1334	ACTATGGCCATCCGACTTTTTCGTGGAGCGTTAACG	36	-0.05	-0.06	1.82	2.59	-0.09
P1335	ATTTGGCGATCAACGGGCTACGCGAGGGAGTTATTT	36	0.19	0.21	0.17	0.2	0.17
P1336	GACTAGTATTTGTCTCAGTCGCAAGAGCGGTATCG	35	-0.02	0.01	1.79	2.02	0
P1337	CGCCGTCGTTCGGATTCGATATCCGATTACGGAAAT	36	1.66	2.26	0.85	1.78	-0.25
P1338	CGACAGCCATGTCGTGATCGAAGTGGACTATATCGA	36	3.99	3.53	3.49	3.47	-0.01
P1339	TCGGGCTGACGCCTTAGAGTCACTATAACAGAACCT	36	0.03	-0.08	-0.01	0.09	-0.01
P1340	TCGATCGGATTCATCTCAACACCTTCAGTGCTTGCG	36	1.11	2.09	0.31	1.26	-0.14
P1341	AAGTATCCGATACTTTGCCCGCCGAAGATGCCGTAT	36	0.86	0.59	0.51	0.93	0.4
P1342	AATAGCGTTCCCCGTAATGGGCTTCGAACGCTTCGAAGTT	40	0.48	0.51	0.01	0.31	-0.25
P1343	CGATTTATTCGACTCTCTCGACGAGCGACAAACGAATTTC	40	-0.29	-0.28	2.44	2.71	-0.31
P1344	AATCGGGCAATATGCCACCGCTAGCAATACGAATGC	36	-0.03	-0.03	2.46	3.12	-0.02
P1345	AACGCATCGGGCAATAATTCGACGGCATTAGGGCAA	36	0.61	1.2	2.53	3.08	0.16
P1346	TTGTGGACATAAAATCAGCCGCCGCGTGAAAAGAA	35	1.04	1	1.11	1.03	0.33
P1347	CTTCGTAGAGTGTCCGTGTTAGACCCCAACCTCAAT	36	-0.02	-0.09	-0.05	-0.04	-0.06
P1348	AACATTTTCGACCGCCTACTCGACAAGGTTAGCCCA	36	-0.03	-0.02	0.12	0.2	0.01
P1349	TCGAACGGAACATTAGACGGTTTAAGGGCACCACCA	36	0.11	0.07	0.07	0.06	0.03
P1350	ATGCCCAGTGTGTCCTACGCGAGGTGGATATGAATT	36	0.17	0.16	0.15	0.17	0.13
P1351	CGTTTAAACGGCTCAGGTGAATTCGTAGTAATCCGC	36	0.04	0.02	-0.03	0.03	0
P1352	TCATGCGGGTCCCCAATTCGACGAGATATTCGAAT	35	1.46	1.86	1.35	1.36	0.04
P1353	AGCCTGCGTTATATGTCGCGTGCGTTCGACTATAAG	36	0.29	0.55	0.02	0.3	0.06
P1354	TTGGATGCGTCAGGTGTATCGAATGCGTCGAGTTCGAT	38	1.83	2.02	0.67	0.94	0
P1355	CCGCCATGCCCGCGATTGTTTCTATACTTCATACGA	36	1.78	2.38	1.09	1.57	0.15
P1356	ACAAGACATAGAAGGGACGCCATGACGAAAAAGTG	35	0.3	0.24	2.59	2.91	0.4
P1357	CCGTTTGAAGACACGCTGACCGTGGATTTCTGGAAA	36	1.21	1.73	1.15	1.5	-0.05
P1358	GCTGCCGTTTCGTCACTAAGAACGCGTTGGCATAAT	36	1.1	1.82	-0.07	-0.06	0.02
P1359	CGCTCAATAACGAGATAGCGAATTCGCGAAAAACCCT	37	0.8	-0.33	0.47	1.21	-0.32
P1360	CGCAGAACGACAAGATGCACCATTCGCTGTGAATCT	36	0.06	0.01	0.1	0.06	0.03
P1361	TGGATTTGTATTCCTGATAGCCGAGCCGATTGGTCG	36	4.36	4.07	2.93	1.91	1.6
P1362	CAAAAACGGCGGGCTCGGACGATTGATTCTCTCTAT	36	2.68	2.69	2.04	2.3	0.3
P1363	CCGCTCAAAACAAGCGATATCGTTAGTTCTGCAGGG	36	2.94	2.86	1.9	2.22	0
P1364	GGCTGTTTTCGTGCACAATGTTCGAGCCGACGATAA	36	2.37	3.37	1.87	1.18	0.65
P1365	ACCCGAGTAGTTTCCCCGTAAGACGCATCAGTTCTA	36	-0.01	0.01	0.03	0.04	-0.02
P1366	AACGCTGAGTATCTCGCTTCCGTATGAAATGGCCGA	36	1.91	2.18	1.48	1.75	0.07
P1367	GCAAAATAGTGCGGATGCCGTATGGATTACGTTGC	35	2.66	2.54	1.61	2.14	0.2
P1368	CGACAATTGTGTATAAGCCGATGGGCCAAACCCCTA	36	1.24	1.16	0.15	0.11	0.08
P1369	AACGACAAACGAGGCCGAACGGAATAAGACAAGAGG	36	1.67	1.93	0.83	0.98	0.2
P1370	CCGAATACGGTTCTCAAAGGGCGGTTTGCAAGATT	35	0.81	1.69	0.38	1.17	0.09
P1371	CGCAACTAACCATAGCCTCGGATGGTCGAAGACTTA	36	-0.07	-0.08	0	-0.03	-0.01
P1372	CCGCGTGGTCTCGCACCAGATGGTTTTATAGATCTT	36	0.03	0.03	1.67	2.33	0.03
P1373	GCCTTCGTAGACGAAGATCCGTTGATGCTGAAAAT	35	2.31	0.01	1.3	1.95	0.03
P1374	TATTACCAGCAGATCGCGAAGGGACTCATCATCGTGCT	38	1.39	2.49	0.85	2.08	0.08
P1375	CCAGCGTTTTCTATTACATAAGTCACGGGTCCGACC	36	0.09	0.05	0.15	0.82	0.03
P1376	CTCGTTACGCATTTTGCGAAGCAGTGCCAACACTTA	36	-0.24	-0.27	1.61	1.93	-0.12
P1377	CCCGCCATCGCTCAATCGTGTATTAGGTCTCTTACT	36	2	2.27	0.49	0.69	0.18
P1378	AAGGGTGCGGTAAGTAGTCGAATCTTCTCGCGGATA	36	3.38	3.14	2.86	3.16	0.14
P1379	CAATCACAACACGACGCAACATAACGAAACACGAG	35	0.23	0.22	0.49	0.68	0.28
P1380	GACTCTTTCGCCTGGATATCTTGCTAGCCTCTATAATCG	39	-0.23	-0.22	3.12	2.52	-0.21
P1381	GCACGGTGTCTCGCAGAACTACGACATTTACGAGTT	36	0.1	0.09	2.1	2.67	0.05
P1382	CCGTTTGTTCAGCACTACCCGTAGCGGAAATTTTC	35	0.01	0.02	0.01	0.03	0.03
P1383	ACACGACGGTCAATCACTATCCCGAGGTATTCGAA	35	0.71	1.44	0.24	1.02	0.06
P1384	TTGAAATGGCCGCGAGTGGATGTTGTTTCGGTATGC	36	1.5	1.9	0.83	1	0.12
P1385	CTCATCTAATGGCTTAAAGCGTAACGACCCTGGCT	35	0.89	1.14	0.41	0.87	0.08
P1386	CGGGATTAACTACAGCCACGAACTCGAAGTGGAACT	36	0.01	0.02	2.3	2.73	0
P1387	AATCGCGATATCCCTTTCCGAATCGAGCGATCAACC	36	2.12	2.38	1.19	1.76	-0.28
P1388	AAAGTCGGATCAGGAGTATCGGTTGCCCATCAACA	35	0.04	0.02	-0.06	0.01	-0.02
P1389	AGTAATGGGCGATTTGGCCTCCTTTGCGTGTTTGGT	36	1.72	1.79	0.75	1.65	0.27
P1390	AGGCCGATGCCCTACAGGATAGGCTTTTATTCGGTA	36	-0.03	0.02	1.95	1.81	-0.05
P1391	CGAAGATTACCCGTTGATACGCTCGAAGCGTGAACT	36	-0.15	-0.19	1.65	2.32	-0.19
P1392	CCGAATCGGCGACTTCCAAATAGTAATCGTAGACC	35	0.03	0.01	2.76	0.04	0.09
P1393	ATCGACAGTAGGACGGCGGACGAACGAATTCTCATT	36	0.05	0.06	0.05	1.37	-0.01
P1394	AACAAATCTATCTGGAACGGGTTGCGGAACCGAACG	36	3.64	3.5	2.99	3.37	0.07
P1395	TTGAATATTCAGGGGCCGTTATTCATCGGCTCGACG	36	1.48	2.19	1.11	2.04	0.06
P1396	GTATCGGGTTTATGTCGGTAGGTTCGGAGGTTTCA	35	0.58	0.53	0.09	0.22	0.12
P1397	CGGTATTGGCGTATGCATTGTCGTCGGCTTGAACAT	36	-0.09	-0.06	1.51	-0.05	-0.04
P1398	AATTCGCGGCTCAAACAGTAAGATTCGCATCGCGAC	36	-0.06	-0.04	3.29	3.63	-0.08
P1399	GCTCTGAAACCCGTCGCCGTAGATTATTTCGGATCT	36	0.12	0.06	1.42	1.29	1.23
P1400	ATTTTGAGTCGCATGCGATCCCCGTCGTCGATATCA	36	0.85	1.4	0.34	1.06	-0.34
P1401	TAGTAGTCACTCACGAGATTAATCGCCGAACACGCG	36	1.03	0.34	0.11	3.71	0.07
P1402	ACTGTTGCTCAGTCGCGTTCACTACGATAAGTGGA	35	0.04	0.04	2.9	0.08	0.04
P1403	TTATGGGCTGGGCAAGTATGTAGACGCGACGATGATCGAT	40	0.53	0.51	0.41	0.32	0.34
P1404	ATCGCGGATTGGAAGCGATATAAGTTGAGGTCTGGT	36	0.13	0.1	0.07	0.12	0.1
P1405	CGACGATCCGATTGGTTCGAATATCGAACACAGATTCGA	39	0.59	1.4	0.28	1.03	-0.25
P1406	ACAATCTCGTGCTCGAATATTACTCGACGGGCTGGT	36	0.17	0.15	0.11	0.15	0.13
P1407	AAATGCGTTCGCGATGAAGTTCGGTGTCACGGGTGAAT	38	2.57	2.74	1.97	2.46	0.23
P1408	ATCAGGAGGGTTGCAGTAGCGAATCGATGACCTTGA	36	0.19	0.2	0.15	0.16	0.14
P1409	TATTCGCGTTACAGGCGGGGACGATAACTTTTACGG	36	0.17	0.16	0.09	0.15	0.11
P1410	ACAAGATGTCCCCTACCGAAAGACAGAACGACGAGT	36	0.07	0.02	3.33	0.05	0.02
P1411	ACGGCGATCAGTCCATTCGGATATCGAAGTTCTAAG	36	1.75	-0.08	0.74	1.29	-0.09
P1412	ACTTAGCATTCGCTCGGATTTTTCGAATAGGTGCG	35	0.1	0.11	3.02	0.07	0.06
P1413	ATAATGTCTAGATGCCATCCGAACGGCGGCCAATCA	36	0	-0.04	-0.06	-0.03	-0.07
P1414	TTCAAGGGAGGCCCATTCGTCACATCGAGTCAATCAAG	38	1.03	1.48	0.43	1.13	0.07
P1415	TTAGATTCGGCCCAACAGGTGTGCAGTTTAGCCGAT	36	0.16	0.14	0.15	0.16	0.14
P1416	AGCGTTGTCAGAATTGACGGCATCGTGCCAAATAGC	36	0.03	0.06	0.09	0.08	0.05
P1417	AAAATTGTCCGCCGCCCCGTGGAACAGATAACCCTTTT	38	0.68	0.76	3.3	1.25	0.34
P1418	ATCTCAGGCTCGACCGTCGCTTAAAATATTCGACGAGCGA	40	1.52	1.53	0.56	1.04	-0.25
P1419	TAATCCATGCTCCCTCACATTACGGGCCATACGCAA	36	-0.04	-0.07	0.05	0.02	0.04
P1420	ATAGGCGGACGAGGGTTTTTCGCGAATTCGCTATCT	36	0.76	0.01	0.47	1.1	-0.18
P1421	ACCGTCTAGGAAACCGTGGGTCGAGTTCCAGATTAA	36	0.08	0.08	0.02	0.04	0.06
P1422	TTAGACAGGACGACTCATTCTGGCGGTTGGAGGAACAT	38	0.25	0.13	3.53	0.7	0.15
P1423	AAATTCGAAGGCGAGGTCAGCCGAGCCAATCTTGCAAA	38	-0.26	-0.22	2.14	-0.2	-0.21
P1424	ATCCGCAGACACTTAGGCGATTGTGGGCAATCCATA	36	0	-0.01	2.57	2.97	-0.03
P1425	ATTTTCATCGTGAAGCGATCACTCTGTCGCCGAAGG	36	-0.1	-0.08	1.07	1.48	-0.08
P1426	AAATTGCACCGCTCGGTGATCCATAACATACTGCGG	36	2.01	2.31	0.47	1.85	-0.19
P1427	CAGAAACTCTTGCCGCTCTAACCGATTGGTTGAAT	35	0.06	0.09	0.09	2.73	0.05
P1428	AACCGTTTCCAATGCGTGACGGGTTTTCTAGTCTG	35	0.16	0.25	0.32	0.53	0.14
P1429	GTGGTTCAATGCCCTTGGACGGTTCGAAAAGAAGGT	36	2.55	2.81	0.58	3.39	0.13
P1430	ATCGCCAGTGAGCCGTATTCAAACTGTTCGTTCGAC	36	0.51	0.11	0.72	1.43	0.23
P1431	AAATATGTCGGATTCAATGATTCGCGATGCGGGCGG	36	0.4	0.55	0.84	1.53	0.32
P1432	AAACCGATGCGAACCTGTATGTGGTATGGCGACAT	35	2.76	3.35	1.86	2.73	0.23
P1433	ATTTTCATCGCATCGGATGGGACGGATGCGAAATG	35	0.45	0.83	0.31	0.43	0
P1434	ACGATATATGTGCCCTGCTCACGAGCCTGCTTAACT	36	0.18	0.08	3.11	0.13	0.09
P1435	ACAATCCTCCACAACGCATTTTCGACGCAGCAGTT	35	1.59	2.56	1.11	2.06	0.4
P1436	AGCCAGCGACCTGAGAACCTATTACAACAATCCGT	35	0.11	0.42	2.75	2.72	0.14
P1437	ACCGAAGATCAGGGTTAACGCTAGGTCAATATGCCG	36	1.39	2.02	0.83	1.52	0.2
P1438	ACAACTGAGGCGGAATCGCATCGCAATTTATCACG	35	-0.05	-0.06	-0.07	-0.06	-0.06
P1439	ATACGCCTTCGAATATCCGATCGCGGTCTACGAAAC	36	0.36	0.9	0.22	0.45	0.06
P1440	AGTCGACGCCTGCAATCGGATCGCGATATTCCTTAT	36	-0.04	0.32	0.65	1.12	0.04
P1441	AGATGCGTCCAAGGCGATAAATGTGTTAATCGTGG	35	0.21	0.19	0.18	0.17	0.18
P1442	ATTGCCTCGAGCCGCCCGTCAAAAAAAAGGTTCAT	35	1.71	2.14	0.65	1.18	0.49
P1443	CGAGTTCCAGAAATTTCGCTTTATAGGGTTCGCCG	35	0.28	0.19	0.26	0.35	0.3
P1444	CTGTCGTTCTTGAAATTCAGCGTGCCGATGGAGTT	35	1.07	0.97	0.25	1.34	0.14
P1445	TTACCTGCGAACCTTTTCGTCGGCGTTCTGGAAAT	35	2.38	2.68	2.09	2.24	0.13
P1446	ATATACGACGATTGTGGTCGCATAGTTTGGGAGGCG	36	0.18	0.16	0.13	0.11	0.13
P1447	CATTGGCTACAACGCCTATCCAGAGGTATCTTTCG	35	0	0.02	1.98	2.03	0.14
P1448	GCAGCGAAGCGGCGACATTTACTAACTAGCATCGAT	36	-0.2	-0.19	1.21	0.77	0.57
P1449	TCCCCGCATTTGCCGACGATGATCTTATTATGATG	35	0.36	0.37	0.37	0.39	0.29
P1450	ATATTTGCACGAACCCGACAGCAAATCGCCGAGCAT	36	1.88	2.23	1.14	1.7	0.8
P1451	ACTCATATTCGCGTTACAGGCGGGGACGATAACTT	35	0.17	0.15	0.06	0.1	0.1
P1452	ATGCGATCCCCGTCGTCGATATCAACCAACCATAA	35	1.01	1.6	0.53	1.25	-0.1
P1453	GCGAATTTGCATCTGAACGGAACGAGCGGTTTAAGC	36	0.02	-0.02	-0.01	-0.01	0.01
P1454	AGATCTAAACGGCTCAGCCCGTTTCGACATCCTTGA	36	-0.31	-0.27	1.12	1.69	-0.27
P1455	GGGGCGTCCCAAATTACTCTCCGAACCTTTTATCGT	36	-0.09	-0.11	-0.17	-0.14	-0.13
P1456	TTATGGGCGTTATACCATCAACGGTCCGCGTCGAAA	36	-0.18	-0.14	-0.24	-0.17	-0.2
P1457	TTTCCAATCGCTATCGCCATTACTTGTGTCGTCAC	35	-0.06	-0.02	-0.05	-0.06	-0.03
P1458	CGTCAACGGACAACTACGGTATAAAAATTCCTGCCC	36	-0.03	-0.06	0.04	0.09	-0.02
P1459	ATGAACTATTCGAACTCGTGTCCTGCTCCGTGCTCT	36	0.53	0.65	0.15	1.04	0.09
P1460	AAAGATCATGTGCATCGCCCCACAACGCAATCCAT	35	0.14	0.11	2.62	0.3	0.19
P1461	GCCAAGCCGTAAATGAGACCGATCAACTTCGAATC	35	0.04	0.08	2.35	2.62	0.28
P1462	ACGGGAAAAATACAATGCTCGGAAACGGCGAAACCG	36	2.64	3.41	0.98	2.51	0.15
P1463	GGAGCATTCTGGTGATCACCGTCATTACATCGTTT	35	1.84	2.03	1.85	1.73	0.01
P1464	ATGGGAACGGAGCGATGCACTGCTAACTAATCGAA	35	3.36	3.16	2.81	2.72	0.21
P1465	AGATAGTTTGAAGTGCTCAGTTTCGCTCGCCAAGC	35	0.18	0.25	2.57	2.93	0.3
P1466	CCAGATCGAAGAAATTACGCATGATTCCACCTCCGTTTTG	40	0.75	1.74	0.1	1.13	-0.24
P1467	GCCAGTGCACACCGATTTAGGGATATAAACCAGGT	35	0.14	0.14	0.92	2.07	0.15
P1468	TATCGGCCGTCTCAATATGTGGTCATTCGTTGCGAG	36	0.01	0.01	1.33	1.65	0.02
P1469	ACATGCATTGGGAAGGCTATCATCCCACCGTCAAT	35	2.32	2.15	2.39	2.3	0.09
P1470	ATCGGCGATTACCGATTACCGAGAAGCGAGAAACGA	36	0.34	0.69	-0.06	0.25	-0.07
P1471	CCCGTTTGGATAGCGACCAATAACTAATGTCGCATTCCTT	40	-0.31	-0.32	-0.33	-0.31	-0.33
P1472	ACTCTGGCCAATATTTCGCGATGCTTTCCGTGTGT	35	0.19	0.16	0.14	0.17	0.13
P1473	CCTGCTCGACACGAGACTTGTCGTAATAGGATGTGT	36	0.1	0.07	2.76	0.16	0.1
P1474	CAAGTCAGGTAGCAACATCTCGCGTTATGGCGAACT	36	-0.06	-0.07	2.66	-0.03	-0.06
P1475	AATCGACGAAAGTGCATGACCTCGACGCTAGCGAGATT	38	-0.06	-0.04	-0.03	0.08	0
P1476	ATGCCCGAATGGATCGTTGACGCAGTTTCAATACGG	36	0.15	0.14	0.19	0.14	0.17
P1477	CGTTCGACGCAGTTCGAAGAAGAGATGTAACTCGAAG	37	1.74	2.04	0.99	1.23	-0.11
P1478	ATGCATTTGCCGATCGGCAGGATTACGATCCAATGG	36	-0.05	-0.04	-0.06	-0.02	-0.04
P1479	ACTCCTTTTACGCCGCCGAATTCTAACCTTCATGGC	36	0.72	0.46	3.5	0.44	0.26
P1480	AACTTGCGGGTCGACTAATCTGCGGATCGATAATT	35	0.18	0.18	1.2	1.9	0.21
P1481	AGGAATCGTCTTCTTGGCCGATAGCAGCCATTCGAT	36	0.01	0.41	0.04	0.08	0.06
P1482	GCAACCCGATTGAGCCGTATAGTTTGATTCCCGCTT	36	1.57	1.71	0.57	1.24	0.14
P1483	CATCCCCAACACCTTTACTTCGCTCTTGAATCGCA	35	-0.07	-0.11	-0.03	-0.07	-0.07
P1484	ACTGCGGCCGATATCCATTTATATGCGAACCCGCAT	36	2.01	-0.34	1.06	1.56	-0.34
P1485	ATTACGCGTATGACCGTGTGGGCAACTTGATCCGTA	36	0.15	0.08	0.08	0.12	0.06
P1486	GCCGACGAATTCATCGTATAAAAGTTCGGAATGGACG	37	0.1	0.13	0.33	1.67	0.24
P1487	GATAGTCGTCTTGTCGCGACGCACCAATAATTACA	35	-0.09	-0.06	0.21	1.23	-0.1
P1488	GCGTGCTCGAACATACGGAGCAGTTTTACGATGCAA	36	0	0	2.27	2.82	0.03
P1489	ATACCAGGATGAGCCGAGTCGTTGCGTCAATTTGT	35	0.26	0.24	3.27	0.22	0.2
P1490	GACGATTGCCGTCAGAAATACATCGGACTGCTAAT	35	0.1	0.1	2.78	0.07	0.17
P1491	ATCAACGCATCGCTAGCAACAGTGCGGACTTGAATG	36	0.04	0	0.09	0.06	0.03
P1492	GGTATGTCCTCAATCCGATGGGACAGGTAACGGAAA	36	2.29	2.78	1.04	2.41	0.07
P1493	ATCGAAGAAGGGACTCAACCCCGAGCCATTTCTATTGC	38	0.17	0.08	2.32	0.08	0.07
P1494	AAAAATCTCACCGTGGACCGAATTCGCTTCCCGTA	35	2.41	2.94	1.46	2.52	0.1
P1495	AATGTGCAGCGAATCGGCATCGCTTGGCCCCTATTATT	38	1.16	1.86	0.62	0.17	0.13
P1496	ACCATTCGTTATGTTGGCGAGCAATGGACATGACT	35	0.66	0.11	2.99	0.11	0.08
P1497	GGCGAGATACCTTTTTCTTACTCGGACCTTTGGGCT	36	0.11	0.07	0.06	0.07	0.08
P1498	GGTTATTTCGATATCCTCGCTATCTTGCCCTTTCGCT	37	1.6	1.82	0.43	1.04	-0.1
P1499	AGGCGAAAAAATGACGCATGCCGCAACAATTCTGTG	36	-0.03	0.01	0.37	1	-0.01
P1500	CGAAGATCAGGGTTAACGCTAGGTCAATATGCCGTG	36	1.34	2	0.75	1.34	0.14
P1501	GCTTTTTCTATGGCGGATCAATATCGGTGTCTGGGG	36	1.42	2.11	0.67	1.25	0.23
P1502	TGAGAAGATCCCTCGTGACTACCGACCTTGTCGAAT	36	-0.08	-0.1	2.74	-0.09	-0.09
P1503	ATGCCGATTCGGGAGATGCTCGATATACACTCGACT	36	0.02	0.06	0.06	0.17	0.23
P1504	GCACTACCATCGATACGCGGCATCCCGAAAACTATT	36	3.21	2.95	2.79	2.89	-0.09
P1505	CCATTCGGAACATATCTATCGCCGCAAAGATAGGT	35	-0.02	-0.01	1.81	2.43	0.04
P1506	ATTCGCTTCGCGAAACTTGAGCAAAACGCAGCGAT	35	-0.06	-0.05	-0.06	-0.07	-0.05
P1507	AACTGGAGACAAGCGGCTGGCTTCGGTTCCTATCATTT	38	0.27	0.28	0.09	2.42	0.32
P1508	TCGAATTGCTCCGCCATGTAGGTAATTTCGGACGA	35	-0.02	0	0	0	0
P1509	ATCATCCGCTTCGAATCGGCAATTTATATCCCGCG	35	0	0.03	1.16	0.2	0.01
P1510	GAAGATTCATCGCGGGCATACTGTAAACAGGTTCGA	36	1.08	1.42	0.42	1.02	0.06
P1511	ATCAGCACGGTGTCATCGTGATGTCTTTCGAACGCACGAT	40	1.2	1.86	0.8	1.46	-0.32
P1512	ACCTTCTTTTCGAACCGTCCAAGGGCATTGAACCAC	36	3.15	3.36	0.97	3.73	-0.08
P1513	AGTCGATCATTTCACGATCGCGTTCGTTAGCGAGT	35	-0.09	-0.08	2.63	-0.05	-0.09
P1514	AGTTCTCCTTTGTTAGATGAGACCCGTCCCGTCGAT	36	-0.05	-0.06	-0.11	-0.11	-0.09
P1515	CCGTGAGGCAGCAATATTTCGGTATGCTATAGGATGATGT	40	0.17	0.16	2.09	2.31	0.12
P1516	CCGTAACGGCAATGTAGATGGCGGTCAACTATTCTG	36	1.85	1.95	1.09	1.66	-0.01
P1517	AGCATATTGGATCGCGGTATCAATATCGTCGGGTT	35	-0.14	-0.12	-0.1	-0.15	-0.15
P1518	GCAGTAAAAGCAATGGTCGCGTATACTTCGTCGCA	35	0.06	0.06	0.04	0.06	0.04
P1519	AATTCGGTCGACTCTTTTTCGACGCCAAAGCCTGA	35	0.28	0.15	0.82	0.94	0.89
P1520	CGGTATTGAGTTGCACGCCGAGAAACTGAAATCCGT	36	2.44	0.08	2.47	1.84	0.16
P1521	GCCGTTGCTCACATATACTAGATTGTCGCGTTCGGT	36	0.32	0.97	-0.05	0.28	-0.25
P1522	AGATGCTCGATTGAATCGTTCAGACGGTCGGGTTCT	36	-0.07	-0.04	0.8	1.55	-0.05
P1523	GGGGATGGAAGTTGATAAATCGCGAAACAACTATGCATGG	40	0.11	0.1	1.83	1.29	0.06
P1524	ACGGAAATTTGTGAATGGCGTAAGAGCGACGATTG	35	0.14	0.14	0.13	0.13	0.11
P1525	GAGGTAACGACAGTCTTGTTTTATGTGACCGAAACGC	37	0.14	0.12	2.57	1.38	1.39
P1526	GACGGCACGAACTGAATACGACGAGAACTGACATGT	36	0.19	0.54	0.19	0.17	0.17
P1527	CGATGTTTAAAGTGCGACGGTAAAGCGTGGTGAAT	35	1.15	1.43	0.82	0.39	0.02
P1528	CGCCCTTAGGGTTCCTGTCTATTACCGATCGTTACA	36	-0.01	-0.03	1.37	1.93	-0.05
P1529	ACCAAACAGCATCTTCATACGGCACGATAAAGCACC	36	1.82	2.18	1.55	0.36	-0.03
P1530	TTCATCGCGGGCATACTGTAAACAGGTTCGAAACGG	36	1.14	1.45	0.45	1.08	0.08
P1531	ATTCCGCATGTTCCAACGAGTATCCCGAATACGCGA	36	1.4	2.06	0.64	1.23	-0.03
P1532	CGCTCGCACTGTTTACGATAGACAACGCCTGCTTAT	36	0.11	0.09	3.41	0.51	0.85
P1533	AGGGATGAGCGAAACGGTTCCTTGGTGACTTGTGTA	36	0.47	1.36	0.37	0.34	0.35
P1534	AGAAAACTTACATCGTTCAGATGCCCGTCATGCAG	35	0.07	0.07	2.44	0.04	0.07
P1535	GTCGATTTGAATCGAGTCAAACTCGTAGGCGACAT	35	1.35	1.81	0.83	1.19	-0.11
P1536	ACGGGCGAATTATCCAACGGTGGCATATTTGCACGA	36	1.47	1.85	1.32	1.3	-0.05
P1537	AATGAAGCCGCGATATGAAGGATGAGAACGATGGC	35	1.6	1.86	1.25	1.78	0.28
P1538	AACGCTCCTTCGGATCAACATAGGTCGGATCGAAGA	36	-0.05	-0.07	-0.01	-0.05	-0.04
P1539	AGCGTTTCCAGATAGCGAATGGTCGGGTTCTCGTAA	36	0.02	0.77	0.34	0.71	-0.02
P1540	ACAGGTTCGAATGAAGATTCATCGCGGGCATACTG	35	1.17	1.51	0.55	1.15	0.23
P1541	AGACGATGTTTAGATAATCGGCCGTCCCGCCTTTGA	36	0.03	0.03	2.88	3.17	0.02
P1542	AATAATCTACGCCACGAAGCCCAATTCCACCTTCGG	36	0.1	0.56	2.89	0.44	0.16
P1543	TCGTCAAGAAGGACGAACTAGATCCGCGTTTCGTGT	36	0.01	0.13	2.48	2.64	-0.01
P1544	GGTATACCAGATTATTCGACGAACCGACCCGTCGAT	36	0.25	1.1	2.32	2.84	-0.1
P1545	AACCGATCCGCTCACGAGAAAAAACCTCGAAAGACG	36	1.44	0.01	0.83	0.9	-0.04
P1546	GCGAAGCGTATTCGACGGTATAGCAAGAACGAAGGATAA	39	-0.24	-0.25	2.44	-0.19	-0.21
P1547	CCCGAATCGTCATTCGATCAATCGGAAATCACGCT	35	-0.05	-0.06	-0.01	2.42	-0.01
P1548	CCGTTACGAATATGATCGCAACGGTAACCTAACGCG	36	-0.13	-0.1	-0.06	-0.05	-0.09
P1549	ACGGGGCTAAATTCGTCGCATTCTTGCTAGATACGG	36	0.13	0.14	0.12	0.1	0.12
P1550	ACGATTCGTAACGATGGATGGATACATCGTCTGTC	35	0.07	0.04	2.33	0.02	0.04
P1551	CGAGTGCACCTCGGAACGGCTTATTGTCTAAAACT	35	-0.1	-0.06	-0.11	-0.09	-0.08
P1552	TGAAGCGTCGTATCTCATGCGAGACGATATTGTCC	35	0.07	0.12	3.05	-0.06	-0.13
P1553	CCGAGATTCGTTCTCTGTTCGTCTTTGTCATGTAGTCCT	39	-0.12	-0.14	-0.18	-0.12	-0.13
P1554	TATGGCGACCGTAAGCAAACGCGAAAGTGGATGGAT	36	0.15	0.17	0.23	0.1	0.1
P1555	ATCCTGACTAGTATTTGTCTCAGTCGCAAGAGCGG	35	0.05	0.06	1.78	2.02	0.04
P1556	ACGAAATATTCTCTGACGGACGAGTGCATGCCAAGG	36	0.09	0.08	0.11	0.22	0.13
P1557	CCCTTTGCTTATGACGCGGAGATTACCTGGACTCTT	36	-0.07	-0.06	3.08	-0.07	-0.08
P1558	ATGAACCATAGCGTATGGTCTCCGCAGATCGATGCGTT	38	-0.06	-0.03	2.26	2.73	-0.06
P1559	ACACCCATCGTTATGTTGCGGATAACAGTTCGTGG	35	0.19	0.17	2.05	1.67	0.17
P1560	AATCGATTCATAGACCGACGGAACGGTTGATCCGT	35	1.21	1.94	0.58	1.23	0.09
P1561	ATTTAGCGATTTTGTGGCCCCGTGTATCGCTCGACA	36	2.32	2.09	2.3	2.77	0.11
P1562	AATGGAATCGCCCATATCACGACCGTTGCCAAAGAG	36	0.18	0.18	1.85	0.41	0.18
P1563	CCTGAAAGTTCGGATAACGGATGAAATACCGACGG	35	0.97	1.82	0.38	1.03	0.09
P1564	TTGGTAATCGTCTTCAAGCCAGCGAGGGGTAACTGGTT	38	0.22	0.19	3.01	0.19	0.19
P1565	GGCTTGTTATGGGTGAGGCTATCAATCGGTTTTCTGATTG	40	-0.12	-0.16	-0.16	-0.15	-0.15
P1566	CGCATATCAGTGATACGAGACACGAAAAATGGCTACG	37	-0.02	-0.02	0.01	0.01	0
P1567	CGACAATAATTGGCGAGTCTCTGCTTGCGTCAAAC	35	-0.04	-0.06	-0.1	-0.07	-0.03
P1568	AGCCAGAAAAAATAACGCCCCTCGACAACAGATCC	35	3.12	3.29	2.74	3.69	0.49
P1569	AGATGGACGAATCTTCGACCGTTGCCGTATTTCCA	35	0.17	1.44	1.71	1.71	0.12
P1570	ATGCTGGTAGCGGGTATTCGTGAACATCAGGAATG	35	3.19	2.85	2.56	2.75	0.24
P1571	AAGAGGAAGGCGTGCAATCTCGAAATTCGATACGGC	36	1.8	2.67	0.89	1.85	0.07
P1572	ACTTCACTCGATCCGCGAGTCCGAATGGAATGTAAC	36	-0.02	0.39	1.6	0.22	-0.07
P1573	GTGCGGACAATATTCTGGACAATGACCCGAATAAGG	36	0.15	0.14	0.14	0.13	0.13
P1574	GGTGTTGCTTTCGATGAATACGAAGGTCTTCACGA	35	0.13	0.13	0.35	0.57	0.13
P1575	CCTGGGATGTCAGTTGAATGGCCTGTTGAACGATT	35	0.34	0.3	0.31	0.27	0.32
P1576	TCAGCAACTGCACTATTTCCCGCCGATCGACACGATTT	38	0.07	-0.01	0.03	0.08	-0.01
P1577	AATGGTAGTCCAAAGAGTCGGATCCTCACGAATGCC	36	2.57	2.44	1.23	2.11	-0.05
P1578	ACGGGCGGTCCCTGCAATATGAATCGTGGAAATTCT	36	2.2	2.63	1.26	2.41	0.26
P1579	ATATCGGCAAACTGTGAATTCGGATTGGTTCCGCT	35	0.21	0.18	1.62	2.5	0.2
P1580	ATCCACATAGCGGGGCTGATCCAGAAAATACGGTT	35	0.04	-0.01	-0.04	-0.04	-0.01
P1581	CGATAATTAAAACATCGCTCGCAATTGCTGCAGCC	35	-0.18	-0.14	-0.08	-0.1	-0.09
P1582	CAGGGATTGTCAATCCCGTGAAAATTGACGATTTGATGCG	40	1.5	1.54	0.46	1.28	-0.26
P1583	AGGGCTTCTTAAATTGAGTCGAGCGAGCGACGAAT	35	-0.1	-0.07	2.39	-0.08	-0.08
P1584	AACAGTGCACGAACCTTCGCACGATCGAATCGGAAT	36	-0.11	-0.04	2.61	2.95	-0.1
P1585	GCGAACATGTCTACTACGAATATTATGCGGAGGACGATG	39	0.28	0.91	0.12	-0.1	-0.18
P1586	ACATCAGCAGGCCTCCTGATTCTAACGGTGAAAACC	36	1.47	2.05	0.69	1.69	-0.09
P1587	GTTTCCGACGAGCCATGAGCGAAATGAATTTAGCGG	36	1.66	2.37	1.35	2.16	0.02
P1588	CCCCTGCACGAAATCGATCGCAGAACAAAATCGAA	35	-0.05	-0.07	-0.02	2.79	-0.05
P1589	CGTTTCGTCACTAAGAACGCGTTGGCATAATCGATC	36	1.02	1.74	-0.18	-0.16	0.03
P1590	ACATGTTCCGAACGCAGTGCTTCAAGCGGTTTAAGC	36	-0.05	-0.07	-0.08	-0.05	-0.09
P1591	TAGTGCAACGCTATGTCGTATGGGTCGTTCCTGACT	36	0.08	0.06	0.11	0.06	0.07
P1592	TAGCGGTCCGTCATATTCGTCACACAAGAACGAAGC	36	-0.03	-0.05	0.1	0.63	-0.06
P1593	CACTATCCCGAGGTATTCGAATACCAGTTTCAGCC	35	0.46	1.15	0.14	0.77	0.03
P1594	TCCAGTATAAGCCGAACCGAAATCAACGGTGAAGCG	36	1.62	0.61	-0.12	0.19	-0.13
P1595	GGCACCTTCAACATGTCGGCGTATATCAAGTCAACC	36	-0.04	0.12	0.03	0.08	-0.06
P1596	ATCAACGCATCATCGGCTCAGGTAATCGTGACGGAT	36	1	1.51	0.43	0.92	0.18
P1597	ACATCGGACTGATATGCGTCACTCGATCGCCAACTA	36	-0.09	-0.07	0.09	0.08	0.19
P1598	AGACGGCTGGCGGTTTTACCAATCACTACTCTGTT	35	-0.01	0.1	-0.11	2.53	0.08
P1599	CAATAAAACGGGCGTTCGCAGCGGATCTTTACAAAC	36	1.48	1.77	0.73	1.33	-0.03
P1600	CGTTCTGGATCCGCGAGGTTAATTGCATGAATCGTG	36	1.13	1.96	0.74	1.7	0.02
P1601	TTGGTATCTCCCACACGAGAATCCGACGCTTCGTTT	36	1.12	1.13	0.48	0.99	0.05
P1602	CCTCCAAATCAGTAAGGGGTCCGATTGAAATGGGT	35	0.27	0.23	0.22	0.24	0.26
P1603	TCGCGATAATCGTGCACCAACTTGGAAATTGGGGTG	36	1.38	1.82	1.09	1.06	0.15
P1604	GGCCGCTTTTAAACGCACTTCGATCGTTTGGTGGTT	36	0.12	0.11	0.94	1.43	0.1
P1605	GGTGCGTGGGGACGCTCGATATCAAGTTCGTAATAT	36	0.32	0.16	2.85	3.41	0.15
P1606	CCCCATCAATCAGAGCCCGATTACCTATTACGGAT	35	0.06	0.07	0.87	1.45	0.03
P1607	ATACACTGTCGCGAATGACGCAAAGTGGCTCGCGGAAAAT	40	-0.15	-0.05	-0.19	-0.16	-0.21
P1608	CTTCGCCTTGCAGATCCATCGGATACCTGAACGAAT	36	2.04	2.53	1.82	2.57	-0.09
P1609	TCGGGATTAGCAGCGTATTTACGGGGATATTGACCC	36	0.17	0.19	0.15	0.17	0.17
P1610	GTCTTGTGATTCAACGCTCCGATCTTTATGAGCCG	35	0.32	0.17	2.73	0.45	0.43
P1611	GTGCTTGAACGCGATTAGATTCGATTGATCGCGAT	35	1.98	2.26	0.54	1.28	0.01
P1612	ATCGTCGCTCGAAACCAAGGCAATTGGCGGTCTATT	36	2.75	2.78	2.19	2.52	-0.07
P1613	CGGATGCCCAATGTTAGTGAACTTTCAACGAAAGCGTAG	39	-0.15	-0.15	-0.16	-0.13	-0.18
P1614	TCCAGATAGCGAATGGTCGGGTTCTCGTAAAACTGG	36	0.08	0.12	0.41	0.69	0.08
P1615	AGGAGAGTCGACTGCTACAAATCCGAGATGTGGATT	36	0.05	0.05	3.19	0.07	0.06
P1616	ATAAACCGGACGACGCTCCGTTAAATCGAAAGCGGCTGAT	40	-0.05	1.4	0.11	0.73	-0.15
P1617	GGCAACCTTTTGCCTACACGCCTTGTGTGATAAGGA	36	-0.02	2.12	1.19	0.09	0.13
P1618	AAGATTACGCCGATATCAATCCAGCCGTTCGTCCCA	36	0.08	0.03	2.85	0.37	0.23
P1619	TTGACTTCGTTAGTCCAAGCACTCGATCGGCGTAAC	36	-0.11	-0.1	2.29	2.58	0.05
P1620	GGCTTCGGTAAGAGATTCGAATTGAATTTCCCTAAGCGAG	40	-0.15	-0.13	2.2	2.6	-0.16
P1621	ATTCCGATTCGATCGTGCGAAGGTTCGTGCACTGTT	36	0.04	0.05	2.96	3.27	0.08
P1622	TCGATTGTGGCTGCAATAGGAGTAAACGCCAATCCG	36	0.22	0.19	0.48	0.61	0.56
P1623	CTGCGATGAACCTTCCGATTTCGTTCGGTATCAGGT	36	-0.04	-0.02	2.56	3.14	-0.06
P1624	TGGTCCAATTGGAACGGGGCACTTATACCTAGTGCT	36	0.02	0.04	0.06	0.04	0.02
P1625	CGCCGCATTTGCACTTCGACCCTCGATAAAGTTTCA	36	3.62	2.01	0.81	1.27	-0.08
P1626	GTCTGTCAGCGGTTTACTCTTCGGTTATCAAGGAG	35	-0.05	-0.07	0.57	0.33	-0.08
P1627	GGATTTTTCGCGAATTCGCTATCTCGTTATTGAGCGG	37	0.7	-0.05	0.24	0.76	-0.08
P1628	TCATATCGGCTTCGCGTCCGATGACTATCAGGTAGT	36	0.02	0.06	2.74	2.91	-0.03
P1629	TTGAACAAAGCCGTGCGACCACTAGCATTGTGAAT	35	0.06	0.04	0.15	0.11	0.07
P1630	ATTCTTGCTCCACAGACATCCCAACTCGAGTTTCAGCGGT	40	-0.18	-0.23	-0.23	-0.23	-0.24
P1631	CATATAACGAACATTTGCCGTATGCATTCGAGGCG	35	2.05	2.5	1.15	1.75	-0.04
P1632	AGAAAAGCCATTTCGTTTCACCCGATTCGCGGACT	35	0.02	0.06	0.95	1.54	0.05
P1633	CCGCTATTCCTCAACGCGTAGGAAGCCTGATTTTCA	36	-0.19	-0.18	1.6	0.32	-0.13
P1634	ATCCCGTTGAGGTAATTTCGAGCAAGGGTGTGTCT	35	0.29	0.24	0.19	0.24	0.25
P1635	TACGACATTGCACCTGTCGTAATACGGATACGACCC	36	-0.15	-0.16	0.21	0.45	-0.13
P1636	AATCGACGAAAGTGCATGACCTCGACGCTAGCGAGATT	38	-0.05	-0.02	-0.04	0.07	0.01
P1637	GGAACTGGTATGTTGAACGCCAATATCAGGGGCAT	35	0.33	0.3	2.15	1.58	0.46
P1638	ACCTCACTATGCGGCAAATGATTCGACCACTCAGT	35	0.03	0.03	0.07	0.1	0.04
P1639	AGGTTGCACGGGTAATTCCGCATTGTCTCACTCAA	35	1.03	1.39	0.98	1.36	0.13
P1640	AGAATTCCGCGGATCTCACATTGCCATCAAGCCAT	35	-0.13	-0.09	0.01	0.01	0
P1641	TTGAATCGATGAACGCAACGAACTGCATCCGACGAC	36	2.36	2.64	2.02	2.23	0.37
P1642	TATCAAAAGGATCCTATACCGCTGCGGGTGAACACC	36	-0.1	-0.11	2.44	-0.07	-0.13
P1643	CGGAAATTTTTTCGTCGTAATGCCGCATTTTTGCCCG	37	2.25	2.3	1.22	1.6	-0.04
P1644	CAAGATTACATAAAGTCGAGAGACGCACTCGTCGT	35	2.67	2.42	1.95	2.22	0.43
P1645	ATCGTATCCGTTTCGAGATTGGTCGTATGCTCGGCT	36	0.1	0.06	0.03	0.05	0.07
P1646	GGCATTCTTCGTTAGCGTCATGTTGTCGGATTCCTT	36	0.02	0	-0.07	-0.04	-0.03
P1647	AAGAGACGCGGAATTTTGGCGTAATTGCGAAAACG	35	0.1	0.07	0.05	0.13	0.05
P1648	CGCAAACTCGAAGAAATGAGGCGGTTCCCATATCCA	36	1.21	1.46	0.04	1.18	-0.21
P1649	AAAATATCAGCAGTTACGCGACCCGTCGCCACCAGTTGAT	40	0.28	0.19	0.68	0.5	0.05
P1650	TCGATGACGATGTATCGCTACGAACTCGCGGATAA	35	2.01	2.55	1.27	2.18	0.07
P1651	TTGATATTGCGGACCGTATATACGCACGGCTACAGG	36	0.08	0.08	0.46	0.7	0.05
P1652	ACATCGTCTTGTCAAACGATGCCCGAAACGGCACAT	36	2.46	2.11	0.64	0.67	0.1
P1653	ATAGTGTTTGATCCGAAGGGAGCACTGTTCCGCACGAT	38	0.14	0.22	0.1	0.15	0.23
P1654	TTCGGCGAATTCACTAAGACGAGGCGGCATGTTTCGAT	38	1.86	2.26	1.02	1.41	0
P1655	ATCTTCTCCGCGTTCTCGGTTACGCACTCTCTATA	35	-0.13	-0.13	2.68	2.37	-0.15
P1656	ACGCAAACGCAAAATAATAGCGACCACGACGCGAA	35	2.48	2.8	1.56	2.37	0.4
P1657	GTTCTTGCCGATTCCGACGAGCACCGATTGATACAT	36	2.35	0.67	1.34	2	0.22
P1658	CGGTCGATTGATATGCACATCGACCTAATGGGCGAT	36	0.31	0.43	0.91	0.33	-0.17
P1659	ATATCCCTCCGACATTATGATTGCTCGTCGAACGCG	36	0.08	0.14	-0.04	0.1	-0.05
P1660	GCTCTCTATTGTGTTTGCGGAAATAACGGCGTGACG	36	0.08	0.16	0.02	0.04	0.03
P1661	CGTATACGCTTCGTTAGCAGAGCGTTTGCTGACCAT	36	-0.13	-0.13	-0.12	-0.13	-0.12
P1662	AGCGATGCGTCAAGAGTAAATCACGCGTTTCACCA	35	-0.05	-0.03	2.55	2.94	-0.08
P1663	TTACTCTCGTCCTGCATACGATATACGCCAACACGG	36	0	-0.07	2.08	2.72	0.77
P1664	CTCTTTCAACTGTGCGTCTCGCGTATCAAGCAGTGT	36	0.38	1.67	3.51	0.77	-0.09
P1665	AAGTCCGACCAGAAAACTTACATCGTTCAGATGCC	35	0	0.03	2.48	0.1	0.14
P1666	TAAATGGTGGGACGACGGCAAATCAGACCTCTACAC	36	0.25	0.23	0.17	0.21	0.17
P1667	TTGTCGAAAAATTCGCGAAGTCGGATCGTTGCCCAC	36	2.21	2.31	1.1	1.68	-0.12
P1668	TGGATTGCACACGGTTGACGCCCAGGTATTTCGATA	36	0.36	0.35	0.78	1.58	0.24
P1669	GGCACTGGCTGTGAAGTAAATCGCCGCATAGAAACT	36	0.11	0.1	3.27	0.17	0.18
P1670	TCCGATCATTGGACTGACTTTGCGGTTTGACCGACT	36	0.09	0.05	0.02	0.07	0.03
P1671	CATGTGCTTGGTATCGTGGCTCGAAAAAGGATGGT	35	0.89	1.39	0.44	1.15	0.24
P1672	ATCGGATTAGTCTTGTAGAAGGCGATTCGGGCGAT	35	0.16	0.5	1.78	1.59	0.25
P1673	AAAACCATGTCCACTATCGATACGAGCGAATTCCG	35	1.19	1.69	0.46	1.37	0.06
P1674	ATCGGCATATACGGGTCGAAATTGCTTGTGCACGCA	36	1.84	2.03	-0.02	0	-0.03
P1675	ATGCAATCAAGGTCTTGCAAGACCTCGCGAGCGTGTTT	38	-0.18	-0.15	-0.21	-0.17	-0.19
P1676	ACGCGTCCTTTCAACAAGCGAAAGGCGATTCAAACG	36	2.61	2.55	1.56	2.24	-0.27
P1677	GAATCGCACGACTCTCTTCCGAAATCGCAACGCATT	36	2.91	3.17	2.07	2.69	0.09
P1678	CTACTTCAACCCTTACTCCGTCGAATCAATTGTCGG	36	2.25	2.06	1.96	2.04	-0.39
P1679	CTGATTAAGGCACGGTTTTATGCGTCGACGGGTTGA	36	0.62	1.07	0.34	0.88	-0.06
P1680	CGTCAAATGTTACGCCTGTCGATGTAACAACGCGGT	36	-0.03	-0.01	2.94	0	0
P1681	ATCGACAGTAGGACGGCGGACGAACGAATTCTCATT	36	0.06	0.07	0.05	1.33	-0.02
P1682	AGTTACTGAGGACCGTATAATCGAGTGCTTCGCCA	35	0.15	0.16	0.26	0.24	0.31
P1683	GTGGTGCCGTTGCTCACATATACTAGATTGTCGCGT	36	0.68	1.19	0.61	0.61	0.19
P1684	TTCATGTTTATGGTCCTTGCGGCTGAGTAGTGCGGT	36	0.27	0.18	0.15	0.16	0.17
P1685	AATCCATGCTCCCTCACATTACGGGCCATACGCAAGTAGA	40	-0.07	-0.16	-0.19	-0.09	-0.12
P1686	CCGAAGTTTGTCGCGACATACCTTGAGTTCAAATCG	36	-0.23	-0.2	2.56	-0.17	-0.22
P1687	GGCTCTCATACGCTCCCGTTTACACCTGTAAACTT	35	-0.05	-0.02	0	0	-0.04
P1688	CGCCGTCAATATATGCATGACATCTGGGAAGTAAACG	37	0.03	0.04	0.13	0.13	0.09
P1689	GGCGTGAAACATTCGGATCGATTCGCCAAGTTCGAA	36	3.23	3.15	1.91	2.92	0.05
P1690	CGTCAAATGTTACGCCTGTCGATGTAACAACGCGGT	36	-0.02	-0.03	2.95	-0.03	-0.02
P1691	CGAGGTCGACTATTCGTGGATTACCTTGTGCGTTCT	36	0.12	0.09	0.07	0.08	0.09
P1692	AATGGATCGAATGAATCGGGAGGATCGAGTTCGGT	35	0.2	0.19	2.02	1.96	0.17
P1693	CGGGGATGAGCGTTTCCGTCAAAAATGTCATGTGGA	36	3.05	2.81	2.58	2.81	0.27
P1694	CAATGACCGCGTTATCGTGCTTTACGGCATCGCTAA	36	-0.05	-0.01	-0.04	-0.05	-0.06
P1695	ACGCGTTCGACGCAGTTCGAAGAAGAGATGTAACT	35	1.55	1.85	0.88	1.27	-0.06
P1696	ATTAAGTTGCCGTTGTTAGCCTGCCGAGATCTACCACGAG	40	0.13	0.38	0.37	0.19	0.05
P1697	GCGGTAAATGGAACGATTATCAGGCGAGAGTTAGGA	36	-0.02	-0.02	2.93	-0.04	-0.04
P1698	GCTTTATCTCAACGGAATCATTGAACTCTAGCGGGC	36	0	-0.01	-0.05	2.49	-0.02
P1699	ACGGACGATCGTGAATCCGTTGCGAATCAAGAACT	35	2.75	2.55	2.36	2.43	0.06
P1700	ATTCGGGAGATGCTCGATATACACTCGACTCTCGCGAA	38	-0.09	-0.11	-0.05	-0.07	-0.07
P1701	ATCGATTATGAGGTCCTAAAGAAGCCCCGTCGTGT	35	-0.03	-0.03	-0.07	-0.01	-0.06
P1702	TATGTATGGTAGCCGTTGGGGTCTCAAGGGAAGCGAAGAT	40	0.28	0.24	2.17	2.48	0.21
P1703	TGTTGAAACGGTGTCGAAACGGTATCGGAGCCGTAT	36	1.95	2.6	0.98	1.56	0.08
P1704	AGCGTTGACATCGAACATGCCAATCGAATGGAGACT	36	-0.02	-0.02	3.42	0.01	0
P1705	CGGAAGACGCCAGGCGATTTCTATATCAATTCCGT	35	0.26	0.49	0.59	1.06	-0.01
P1706	AGCGTTTTTATATCACACGGACTGGTCGGTTTGCGG	36	0.56	1.66	0.27	0.81	0.02
P1707	GCGAGTTCGTTAAACGAGATCCCATCGACCTCGATT	36	-0.12	-0.11	-0.1	2.3	-0.06
P1708	CGATGAATGATGCTTTCAATCAAACGGAATTCGGTGCTCG	40	-0.08	-0.12	2.17	2.24	-0.1
P1709	TTCCGAGTCTACATTCCGCAGCAACGGATATCCGTT	36	-0.31	-0.3	-0.26	-0.26	-0.3
P1710	CGAAATTCGACACGATCTTCAAGTAACGATCCACCG	36	0.06	0.19	0	0.4	-0.12
P1711	GCTTCACCAACCGTCCGTAGCAGAGCGAACATATAT	36	-0.07	-0.08	2.63	-0.05	-0.06
P1712	AGGCAAACCCGATGCAATAGCAACGACTATCGTCGA	36	-0.19	0.54	2.82	-0.2	-0.19
P1713	AACGGACATACCGTGACTTCTCCGTTCGTGATTCAG	36	0	-0.01	-0.03	0.01	-0.01
P1714	GCCTATTACGCAGGCGATGTCTAATAACGGGCAAT	35	1.32	1.99	1	1.58	0.13
P1715	GCATCAAATCGCACTATCGCGCATCAAAACGCACGA	36	0.45	3.01	1.83	0.58	0.02
P1716	TGAACCTATTTTTTTGAGGCGGCGGCTCTCGACAT	35	1.22	-0.01	1.62	1.59	-0.11
P1717	CGCGTGCTATCTATGTAAGCCGTTGTTTGGGTTGAG	36	0.23	0.2	0.21	0.23	0.21
P1718	TTGCTTGACGGATAGTCGCCGTGGACGCAATGACTTTT	38	0.17	0.17	3.71	0.15	0.17
P1719	ACCCAATTCGTGAGCGACTCGTTTGAGACGATGTGT	36	0.09	0.09	3.67	0.07	0.06
P1720	GGCGGAAGAGCGTAAATCGTCAGATATAGGGAGACT	36	0.13	0.12	0.08	0.1	0.1
P1721	CCCACTAAGGATCAAGTGTGATATTATCAGTGAGCCGTAG	40	0	-0.06	1.44	0.07	-0.03
P1722	AAAGTTATATTCAGTTCGGCGAGGGACTTCCGCTC	35	0.32	0.4	3.72	0.31	0.11
P1723	AGCATCAATTCGAAACACGGTGCGTGCGTTATCGCA	36	0.9	2.07	0.34	1.37	-0.06
P1724	CGCGATCATCGAATGAAACGGGCACCAACGAAAAT	35	0.13	0.07	1.53	1.79	0.11
P1725	AACGATCGTTATTCAATGGGCCTTCGCCGATGATCG	36	0.95	1.4	0.29	1.22	0.01
P1726	AATCGGGACGATAGTCTCGCAGTGTTTTTCGAGGCA	36	1.26	2.01	0.88	1.83	-0.02
P1727	GGACTTGCATCATGCGACGGGTGTCAATGTCGAAAA	36	0.41	0.8	0.17	0.55	0.01
P1728	AACGATGTATGAATACGGCGGCTACGAGATTCGCGT	36	0.68	1.41	0.37	1.12	0.02
P1729	TGTCATTGCTTTATGCGGCCCCATAGGTTCACCGAT	36	0.02	-0.01	0.01	0.02	-0.03
P1730	CCATTCGTCACATCGAGTCAATCAAGCGATATCGCG	36	0.44	0.94	-0.13	0.61	-0.38
P1731	CAGATGCGTCCTGATGAAATCGATATCTTTCGTCGTATGG	40	-0.09	-0.07	2.47	-0.11	-0.12
P1732	AGATTGATAGGCTCCATTTCGCAAAGGTCGGCGAGT	36	-0.03	-0.03	3.01	0.02	-0.07
P1733	GTTGCGTTCTTGCTATATGCTGAGGCCGAATTGGGA	36	0.09	0.11	1.48	2.22	0.1
P1734	GCGATGGCTATAAAAGCGGATGTAGCGTTTACACCG	36	1.7	2.16	0.15	1.8	0.07
P1735	AGCATTCAATCGATCAAGCGACCATGTTCGAATCG	35	1.2	1.85	0.66	1.31	0.02
P1736	ACGCACCAAACCTGTGCCGTTCGATAGTCGTTTTCT	36	2.55	2.73	1.26	2.37	-0.02
P1737	TGTGTGAGGCGATTACCCATTCATGTGCTTCGCGTA	36	3.16	2.74	2.79	2.59	0.06
P1738	AATCCGAAATGGTTCGCCGAAGTCTCGAATGTGCT	35	0.22	0.2	0.27	0.26	0.22
P1739	GAGTTTTCCTCAACGGTGCGAATCATTCCACAGAGT	36	-0.02	-0.03	-0.06	-0.02	-0.03
P1740	ATCAATGAAGCAACGCGATAGGTGGTCTCTTCTCCCAG	38	-0.01	0	2.7	0	-0.01
P1741	GGCGGCTATATCACAGGCCCAATTGTTTGCGAATGT	36	0.13	0.12	0.14	0.09	0.12
P1742	ACCATAGCCTCGGATGGTCGAAGACTTAGTATCAGG	36	0.12	0.14	0.15	0.12	0.14
P1743	TTTCATCTCGACTCCGTCCGCAATGGATAGGCGAAA	36	1.74	-0.15	0.71	1.4	-0.15
P1744	CAACGACTGGGTAGTAAGGAGCATTTCGATCGCAT	35	1.78	2.3	1.31	1.69	0.27
P1745	AGTTCGTGATAATCGGGCTGTAAAAAAATCGGCGG	35	0.51	1.01	0.21	0.62	-0.06
P1746	GTGCTATTATGTCGCTTCTTTCAACAGTCTACGCCTGTCA	40	1.71	2.35	0.89	1.65	-0.18
P1747	ATGTATCAATCGGTGCTCGTCGGAATCGGCAAGAAC	36	2.73	0.07	1.45	2.33	-0.01
P1748	GACAGCGATACGATTCCCAGCAATACAATTCGCCAGAAAA	40	2.5	2.58	1.3	1.97	-0.32
P1749	GAACACGACTCAGGAGTATGGCGTCATGACTGACAT	36	1.74	2.32	1.47	2.19	-0.06
P1750	GCGACTTGCCCAAGAAAGTAATCTGACACACAAAATCGAC	40	0.48	0.28	3.2	-0.19	-0.26
P1751	GCCGTTCTATATCAATCGCCGCGTCTATGGGTCAAT	36	0.1	0.1	2.23	2.76	0.13
P1752	CGAATCCGAAAATTAACAGGCTCAACTCGTCCGAA	35	0.01	-0.03	-0.05	-0.01	-0.02
P1753	ACCTCAACTCGTCTCGTGATTTAAGCAAGTCGCTC	35	-0.11	-0.09	3.16	-0.09	-0.09
P1754	TGATTGGAAGAACGAAATGAGCGATTCACGCAAGC	35	0.07	0.09	2.16	2.42	0.08
P1755	CCCAATCACTCAAGTTCCATGAGTCGAACCGAATCG	36	-0.16	-0.16	2.54	2.89	-0.19
P1756	CGGTCGGTATCGTATACTTTTCGTTCCTATCGGGA	35	1.29	2.22	0.9	1.12	0.04
P1757	AAGACGGTTCGTGTTTCTGAGCAGCGTCAAAGCGAT	36	3.61	3.53	3.02	3.26	-0.04
P1758	GCAGCAGACGCCGACACATATAGGTATAGAGCGAAT	36	1.57	1.75	1.62	2.23	1.45
P1759	ATTGGCATGTTCTACCGCGGTCCAGTGGATGACTAT	36	2.91	2.9	2.08	2.39	0.08
P1760	TTATCAACGCACTAGGGCAGACGAGCCGTTACGAAT	36	0.11	0.13	2.7	2.79	0.18
P1761	CTGATTACAGCCCACTATCCCTCGCGACTCGTTAAA	36	-0.02	0.04	2.45	0.04	-0.08
P1762	CGCTCGATGTTGTTATTATGAAGACTATATGCCGTCGGTC	40	-0.42	-0.4	-0.47	-0.4	-0.44
P1763	ACCAAGGAAAGTAATTGGTGGAGCCGACCCGAGATT	36	0.37	0.28	2.04	2.43	0.51
P1764	ATCCCACTCGTAACAGCGACATCGAGATTGAATCGC	36	-0.05	-0.01	2.01	2.69	-0.06
P1765	ATACATGGCGATCTCGGAATATTGAGTCGCCGATCG	36	-0.14	-0.12	-0.12	2.24	-0.13
P1766	AACCAGGCGACTTACCATTTATGGTAGTTGACCGCC	36	0.5	0.95	0.49	1.18	-0.01
P1767	CCCAATCACGATCGAAGATTACCCGTTGATACGCT	35	0.02	0.03	1.59	2.32	0.03
P1768	ATTCCGTCTCGCGTATCTACTGTAAACCCGAGCGAA	36	-0.13	0.65	0.14	0.2	-0.15
P1769	ATCGTGCTCGGTCCTTGTAAAAATCGGGAGCCAACT	36	0.08	0.06	3.04	0.14	0.37
P1770	AATGACCTCTGCGATGTCATGCATGATGCGGGCACATAGT	40	0.05	0.06	-0.01	0.03	-0.01
P1771	GGGCCACATATCGAAGGACTATCGACATGACGAAGAAAA	39	-0.15	-0.12	2.45	-0.09	-0.13
P1772	ATCAAATCGTTACGCTGACAGGTCGTGCAAATCCA	35	0.1	0.11	0.03	0.11	0.07
P1773	TGAGGAAATAGACCGACTACTTGCTTCGGATCGGT	35	0.1	0.11	0.03	0.06	0.05
P1774	AATACAGGAGGACTCTCCTTACCCCACGGGTATTT	35	0.07	0.05	0.04	0.05	0.03
P1775	ACGCTATTGTGGGCGTGATAGCGGTTTTCGATCAA	35	1.82	2.13	1.73	1.85	0.08
P1776	TCGCGTTTTTATGCGAGGGAACGCGTAAATGGACCA	36	1.1	1.98	0.29	1.39	-0.06
P1777	TTCAATTCCGCCGCACTAGCCGCAACTAGGGAAAAGTCAT	40	0.64	0.41	3.21	0.86	-0.01
P1778	ACGGGAATCGCGAATTCCGTTCAGTATGACAACACC	36	-0.15	-0.17	2.32	2.71	-0.15
P1779	CCTTGAAAAAGCGATAGGTAGCCTGATAATCGATCGGCA	39	-0.16	-0.16	-0.17	2.58	-0.16
P1780	ATCGGTGTAAACGCTACATCCGCTTTCATAGCCAT	35	1.58	2.02	0.52	1.15	0.06
P1781	AGCGTTCGGCCAATACAAACTTGCGGGTCGACTAAT	36	0.66	0.91	1.75	1.43	-0.04
P1782	AAACTTGTCCTTCGGACTAACGCTGTCAGGGATCGCCAAA	40	-0.02	-0.06	3.08	3.09	0.01
P1783	CGAGGAGTTCCAACGAGAGTTCATTCTCTCGATCT	35	-0.11	-0.1	-0.1	-0.08	-0.12
P1784	ATCAATTGCCGAATTGCCATTCCCGTCTGAGTCTCG	36	0.71	0.37	0.13	0.2	0.35
P1785	GCCGATTGGATACGCTTGTAGCCGTCAATCTTCAATGAAT	40	-0.18	-0.19	-0.18	-0.16	-0.17
P1786	TGTTCAGAACCCTCGGAACCTACCCTAGTCGATAT	35	2.11	2.35	-0.05	-0.06	-0.07
P1787	ATGCCCTTAACTCGCCTTACATTCAAGGCATCGCT	35	-0.12	-0.15	-0.07	2.92	-0.1
P1788	GTGTTGAAAGAAGATAAGTCGTCCGCCATCGATATCC	37	0.01	0.96	3.05	0.22	0.01
P1789	CCCTGAACGCACGATTAATCGAAACACGAACAACGG	36	-0.05	-0.04	0.56	1.15	-0.02
P1790	GCCGATTTCAAGCGGAATAGCGGTTTCCCTATCGAA	36	0.87	2.02	0.23	1.41	-0.07
P1791	TATGTCGGATAGGTTCGGCTTGCATGCGTTAGCCTT	36	0.68	0.12	1.18	2.15	-0.01
P1792	TATTAGGCCGTAGTGCAACGCTATGTCGTATGGGT	35	0.18	0.19	0.17	0.2	0.19
P1793	ACTAATTCCTTTGAATTCAGTCGCGGGCATGGCGT	35	0.19	0.26	1.56	0.18	0.09
P1794	TCAATCTGCGTAACCTCATGGGCGGATGGTGTATGT	36	2.83	2.56	-0.05	-0.01	-0.06
P1795	GAAGTTGGGGTGGAACGCACTTTATTCGAACCGCTT	36	1.79	1.07	0.36	0.67	0.21
P1796	AAGGGTGCGGTAAGTAGTCGAATCTTCTCGCGGATA	36	3.44	3.21	2.92	3.22	0.14
P1797	TTGCTTCCATATCCTCCGCTCCCGATGAAGTCATGT	36	1.39	2.2	0.48	1.29	-0.12
P1798	GTAATCGCGGATTAGAACAATGCGACCCCAACCAAG	36	1.31	1.76	1.35	1.95	0.02
P1799	CGAGTCAAACTCGTAGGCGACATCAATTTGCTAAAGG	37	1.57	2.09	0.94	1.35	-0.13
P1800	GCGGATTCGATAGGGAAACCGCTATTCCGCTTGAAA	36	0.5	1.38	0.06	0.86	-0.09
P1801	AACGAACGCCTACTTCGGGATAGATTCGACAAGCCA	36	0.88	0.59	3.27	0.64	0.72
P1802	AAAAGCGAATCGGAAACCAAACGGGAGCGGTCGAAT	36	0.29	0.8	0.24	0.39	-0.03
P1803	GATGAGAAGAGACGCGGAATTTTGGCGTAATTGCG	35	0.19	0.19	0.14	0.17	0.15
P1804	CAATAACAAGATTGCGTTACGGGACCTCATCTTGC	35	0.98	1.4	0.97	1.23	0.08
P1805	TGCATTTACCGCACCGCTTCCGAAAAACGATTCGCT	36	2.56	3.22	1.26	2.38	-0.06
P1806	AACTACGGGGAACAGTATTGCTTCCCATGATCGCGA	36	-0.01	0	2.67	2.66	-0.02
P1807	GTTACAAAAAAGTCCCTGTCGTCGCGTCCGAAGTTG	36	1.25	1.94	0.61	1.16	0.4
P1808	GCGATCAGTCCATTCGGATATCGAAGTTCTAAGAATCCG	39	1.99	-0.21	0.89	1.59	-0.24
P1809	ATTATGGCCGCCATATTTTCCGAGCGGAAGTGAAT	35	2.13	1.59	0.97	1.14	-0.05
P1810	GAGCGTAGGCGTGGTAAATCGCAATTGCGTTGTTGT	36	-0.15	-0.12	1.49	1.55	-0.15
P1811	GCGGTTACAAGAAGTCCACGCTAATCGTGCGTCTTA	36	-0.09	-0.09	-0.14	-0.09	-0.13
P1812	AAGCACATCCGAACTTACTATCTGACAGTCGGCGGA	36	-0.24	-0.25	-0.28	-0.26	-0.27
P1813	CCAATAGAAGTTTCGAATGGGACGGCTATCCAGAC	35	0.21	0.14	0.18	0.16	0.16
P1814	CCCCATCAATCAGAGCCCGATTACCTATTACGGAT	35	0.04	0.06	0.87	1.45	0.04
P1815	TTGGTGAAGTAGGTTCCGTAGGTCGTCTGGAATGT	35	0.32	2.75	2.57	2.41	0.28
P1816	CCGTGAGGCAGCAATATTTCGGTATGCTATAGGAT	35	0.26	0.21	1.65	1.92	0.19
P1817	AAGAGGCCGACGCTCCAAGTTAAAGGTGTCGATAT	35	0.58	1.77	0.58	1.05	0.42
